# Supplementary material for: Benfotiamine improves dystrophic pathology and exercise capacity in mdx mice by reducing inflammation and fibrosis
Source: Hum Mol Genet. 2024 May 6;33(15):1339–55. doi: 10.1093/hmg/ddae066 (PMC11262745; doi:10.1093/hmg/ddae066)
Supplement: Supplementary_File_1_mdx_control_vs_WT_control_ddae066 [file supplementary_file_1_mdx_control_vs_wt_control_ddae066.xlsx]

## Sheet: mdx control vs WT control
SYMBOL	ENTREZID	GENENAME	logFC	AveExpr	t	P.Value	adj.P.Val	B
Lgals1	16852	lectin, galactose binding, soluble 1	3.04971	7.12926	37.8638	1.73667e-20	2.24187e-16	36.6539
Prune2	353211	prune homolog 2	2.52763	5.37507	25.3725	5.47574e-17	2.88902e-13	29.0248
Dusp26	66959	dual specificity phosphatase 26 (putative)	-3.65915	3.25085	-24.7864	8.7229e-17	2.88902e-13	27.6004
Ppp1r1a	58200	protein phosphatase 1, regulatory inhibitor subunit 1A	-3.56134	3.89598	-24.605	1.00961e-16	2.88902e-13	27.8564
Myl4	17896	myosin, light polypeptide 4	3.03751	5.04384	25.5137	1.119e-16	2.88902e-13	28.2887
Maged2	80884	melanoma antigen, family D, 2	1.49652	4.98483	23.2496	3.11138e-16	6.69413e-13	27.3447
Peg3	18616	paternally expressed 3	2.26931	5.34157	20.5209	7.03718e-15	1.29776e-11	24.2909
Hist1h4i	319158	histone cluster 1, H4i	-1.77829	4.28622	-17.5618	7.59242e-14	1.22371e-10	21.9001
Ccdc141	545428	coiled-coil domain containing 141	2.40999	2.05606	17.4561	8.53158e-14	1.22371e-10	21.434
Rhou	69581	ras homolog family member U	-1.9961	4.27278	-16.6038	2.23554e-13	2.88586e-10	20.83
3632451O06Rik	NA	NA	2.54888	2.53487	16.4398	2.70403e-13	3.1733e-10	20.4395
Actr3b	242894	ARP3 actin-related protein 3B	-1.9045	3.88895	-15.9118	5.04689e-13	5.42919e-10	20.0146
Mxra8	74761	matrix-remodelling associated 8	1.31881	4.7764	15.8397	5.5034e-13	5.46488e-10	19.9043
0610040J01Rik	76261	RIKEN cDNA 0610040J01 gene	-4.51012	1.36011	-15.7622	6.0427e-13	5.5718e-10	18.0656
Cacng7	81904	calcium channel, voltage-dependent, gamma subunit 7	-2.12068	3.09239	-15.4121	9.2619e-13	7.52358e-10	19.3638
Stk26	70415	serine/threonine kinase 26	-3.67651	1.10411	-15.4037	9.35784e-13	7.52358e-10	17.9702
Angptl2	26360	angiopoietin-like 2	1.35282	5.9695	15.3574	9.90789e-13	7.52358e-10	19.2758
Cyfip2	76884	cytoplasmic FMR1 interacting protein 2	3.17088	1.36306	15.219	1.17637e-12	8.43657e-10	18.489
Gm3636	100041151	predicted gene 3636	3.30198	1.18401	14.9738	1.5996e-12	1.0868e-09	18.031
Pkdcc	106522	protein kinase domain containing, cytoplasmic	-1.06972	6.75073	-14.765	2.08509e-12	1.34582e-09	18.5146
Cd276	102657	CD276 antigen	1.33677	3.41334	14.4859	2.98624e-12	1.77184e-09	18.2584
Mpp1	17524	membrane protein, palmitoylated	1.0601	4.58449	14.4773	3.01964e-12	1.77184e-09	18.1995
Sytl2	83671	synaptotagmin-like 2	2.23389	2.55232	14.3295	3.66117e-12	2.05487e-09	17.9744
Asb4	65255	ankyrin repeat and SOCS box-containing 4	-2.15815	3.13029	-14.2631	3.99468e-12	2.14864e-09	17.9481
Anxa4	11746	annexin A4	1.4271	4.80884	14.1799	4.45719e-12	2.30152e-09	17.7905
Dusp8	18218	dual specificity phosphatase 8	-1.17066	4.59812	-14.0002	5.65774e-12	2.80907e-09	17.5712
Fbln7	70370	fibulin 7	2.37501	2.4745	13.9073	6.40686e-12	2.9673e-09	17.434
Padi2	18600	peptidyl arginine deiminase, type II	-1.33996	6.64951	-13.9041	6.43616e-12	2.9673e-09	17.3679
Myog	17928	myogenin	2.32853	3.08477	14.0169	7.60375e-12	3.38472e-09	17.34
Sms	20603	spermine synthase	-0.982444	6.96759	-13.6835	8.66798e-12	3.72983e-09	17.0612
Exph5	320051	exophilin 5	-6.29472	-2.23438	-13.5794	9.99012e-12	4.04501e-09	13.2745
Igf2	16002	insulin-like growth factor 2	2.9053	4.8193	17.1862	1.00271e-11	4.04501e-09	17.2483
Mdfi	17240	MyoD family inhibitor	4.32687	0.378057	13.4446	1.2022e-11	4.70277e-09	15.4083
Syngr1	20972	synaptogyrin 1	-0.995831	4.98304	-13.2717	1.5277e-11	5.80031e-09	16.5364
Lgalsl	216551	lectin, galactoside binding-like	-1.28295	6.23142	-13.0426	2.19333e-11	8.08962e-09	16.1253
Zdbf2	73884	zinc finger, DBF-type containing 2	2.22627	1.49939	12.927	2.48248e-11	8.90175e-09	15.9897
Tspan13	66109	tetraspanin 13	1.02979	5.06778	12.8833	2.64171e-11	9.1515e-09	15.9683
Cd24a	12484	CD24a antigen	-1.13612	7.92457	-12.8696	2.69391e-11	9.1515e-09	15.9076
Dmd	13405	dystrophin, muscular dystrophy	-1.92397	5.19116	-14.3675	2.79286e-11	9.24436e-09	16.0755
Ctnna1	12385	catenin (cadherin associated protein), alpha 1	0.85323	6.014	12.7986	2.98189e-11	9.62331e-09	15.8035
2310022B05Rik	69551	RIKEN cDNA 2310022B05 gene	1.12335	4.13081	12.7587	3.15791e-11	9.76101e-09	15.846
Cdk14	18647	cyclin-dependent kinase 14	1.61837	2.57447	12.7422	3.23378e-11	9.76101e-09	15.888
Smox	228608	spermine oxidase	-1.53676	8.41168	-13.5687	3.2514e-11	9.76101e-09	15.8159
Kif3c	16570	kinesin family member 3C	-0.990009	5.72713	-12.6631	3.62443e-11	1.06336e-08	15.6202
Eno1	13806	enolase 1, alpha non-neuron	1.0199	6.60619	12.632	3.79137e-11	1.08762e-08	15.5517
1810041L15Rik	NA	NA	3.3062	1.27933	12.6047	3.94451e-11	1.09259e-08	15.3684
Fgf11	14166	fibroblast growth factor 11	1.76401	2.55342	12.5989	3.97797e-11	1.09259e-08	15.6911
Osbpl3	71720	oxysterol binding protein-like 3	2.03822	2.33389	12.56	4.20952e-11	1.12965e-08	15.6202
Golga7b	71146	golgi autoantigen, golgin subfamily a, 7B	1.53268	3.14766	12.5418	4.32232e-11	1.12965e-08	15.6097
Srgap3	259302	SLIT-ROBO Rho GTPase activating protein 3	1.8631	1.29274	12.5335	4.37543e-11	1.12965e-08	15.4201
Hist1h2be	319179	histone cluster 1, H2be	-1.52353	3.35482	-12.5151	4.49426e-11	1.13758e-08	15.5652
Col4a5	12830	collagen, type IV, alpha 5	1.73546	2.33596	12.4469	4.96577e-11	1.21847e-08	15.4636
Wnt5a	22418	wingless-type MMTV integration site family, member 5A	-1.66283	2.07064	-12.4419	5.00262e-11	1.21847e-08	15.4023
Kif21a	16564	kinesin family member 21A	-0.872569	4.69339	-12.2993	6.17131e-11	1.41765e-08	15.1302
Fam213a	NA	NA	-1.05735	4.58185	-12.2991	6.17351e-11	1.41765e-08	15.1414
Fbxo32	67731	F-box protein 32	-1.21428	8.35232	-12.3308	6.17861e-11	1.41765e-08	15.0674
Guf1	231279	GUF1 homolog, GTPase	1.40351	3.60202	12.2897	6.25966e-11	1.41765e-08	15.2057
Ache	11423	acetylcholinesterase	1.24218	5.36038	12.2464	6.79569e-11	1.51251e-08	14.9897
Gprc5b	64297	G protein-coupled receptor, family C, group 5, member B	1.4913	4.8672	12.6501	7.14288e-11	1.56284e-08	15.0287
Grb10	14783	growth factor receptor bound protein 10	0.874208	5.27336	12.1302	7.93626e-11	1.69411e-08	14.8249
Obsl1	98733	obscurin-like 1	1.13048	5.77213	12.1244	8.00532e-11	1.69411e-08	14.7986
Efcab6	77627	EF-hand calcium binding domain 6	-2.28884	2.56076	-12.016	9.42018e-11	1.96137e-08	14.8146
Pcdh7	54216	protocadherin 7	1.58857	2.16596	11.8998	1.12295e-10	2.30097e-08	14.6557
Ptms	69202	parathymosin	0.891725	5.48534	11.8745	1.16683e-10	2.34092e-08	14.4236
Chrna1	11435	cholinergic receptor, nicotinic, alpha polypeptide 1 (muscle)	2.09327	5.02814	13.9728	1.17871e-10	2.34092e-08	14.6925
Eef1a1	13627	eukaryotic translation elongation factor 1 alpha 1	1.11552	8.93461	11.8478	1.21522e-10	2.37687e-08	14.3808
Ephx2	13850	epoxide hydrolase 2, cytoplasmic	-1.16911	4.91968	-11.8023	1.30244e-10	2.50944e-08	14.3586
Rnf144b	218215	ring finger protein 144B	-1.30426	4.31603	-11.7887	1.32977e-10	2.52441e-08	14.4
Map3k7cl	224419	Map3k7 C-terminal like	1.11155	4.46998	11.6846	1.55998e-10	2.91851e-08	14.2138
Krt18	16668	keratin 18	2.50013	0.966319	11.6237	1.71358e-10	3.06273e-08	13.9556
Col1a2	12843	collagen, type I, alpha 2	1.81264	7.59165	13.501	1.72869e-10	3.06273e-08	14.2394
Npc1	18145	NPC intracellular cholesterol transporter 1	-0.951468	5.7177	-11.6169	1.73151e-10	3.06273e-08	14.0186
E2f2	242705	E2F transcription factor 2	2.192	1.44928	11.6168	1.73196e-10	3.06273e-08	14.1474
E2f6	50496	E2F transcription factor 6	-0.722798	6.96874	-11.5397	1.95171e-10	3.3958e-08	13.8752
St3gal5	20454	ST3 beta-galactoside alpha-2,3-sialyltransferase 5	-1.17501	5.95181	-11.645	1.97292e-10	3.3958e-08	13.8931
Evi2a	14017	ecotropic viral integration site 2a	1.6048	2.22975	11.4978	2.08288e-10	3.53788e-08	14.0567
Rassf7	66985	Ras association (RalGDS/AF-6) domain family (N-terminal) member 7	3.36801	-0.0467513	11.3965	2.44007e-10	4.09076e-08	12.8465
Ptprd	19266	protein tyrosine phosphatase, receptor type, D	1.25924	2.80631	11.3859	2.48107e-10	4.10616e-08	13.8762
Col6a3	12835	collagen, type VI, alpha 3	1.57035	5.68557	12.5074	2.75446e-10	4.50092e-08	13.7026
Usp20	74270	ubiquitin specific peptidase 20	1.05399	4.6516	11.2771	2.94425e-10	4.75091e-08	13.537
S100a4	20198	S100 calcium binding protein A4	2.00237	5.05497	13.2624	3.07142e-10	4.89493e-08	13.7231
Adamts2	216725	a disintegrin-like and metallopeptidase (reprolysin type) with thrombospondin type 1 motif, 2	1.08974	4.29205	11.216	3.24315e-10	5.10559e-08	13.4682
Asb10	117590	ankyrin repeat and SOCS box-containing 10	-0.845874	6.86618	-11.2022	3.31496e-10	5.15577e-08	13.3331
Amd2	100041585	S-adenosylmethionine decarboxylase 2	-2.43666	7.56714	-14.4437	3.3771e-10	5.18987e-08	13.7088
Lrrcc1	71710	leucine rich repeat and coiled-coil domain containing 1	1.19432	3.69431	11.1397	3.66195e-10	5.50037e-08	13.405
Tdrp	72148	testis development related protein	-1.41867	3.47594	-11.1392	3.66435e-10	5.50037e-08	13.4643
Ccdc85c	668158	coiled-coil domain containing 85C	-1.89471	1.77983	-11.1232	3.7595e-10	5.52881e-08	13.3892
Hk1	15275	hexokinase 1	1.34622	3.41437	11.1216	3.76896e-10	5.52881e-08	13.4039
BC026585	NA	NA	3.88427	-0.811046	11.102	3.88884e-10	5.64057e-08	11.6705
Ush1c	72088	USH1 protein network component harmonin	-3.3351	0.991722	-11.0508	4.22086e-10	6.05412e-08	12.801
9030617O03Rik	NA	NA	-1.15597	3.88085	-11.0253	4.39732e-10	6.23791e-08	13.2258
Plin3	66905	perilipin 3	-0.999412	4.74097	-10.9839	4.7001e-10	6.59495e-08	13.0525
Kcnab1	16497	potassium voltage-gated channel, shaker-related subfamily, beta member 1	-2.2112	1.59363	-10.9628	4.86215e-10	6.74897e-08	13.1296
Gas1	14451	growth arrest specific 1	1.09432	3.55571	10.9227	5.18756e-10	7.12407e-08	13.0745
Plbd1	66857	phospholipase B domain containing 1	-1.32405	4.14518	-10.8902	5.6176e-10	7.63344e-08	12.9444
Lpl	16956	lipoprotein lipase	-1.35542	9.09165	-11.5587	5.82037e-10	7.82658e-08	12.8877
Tuba8	53857	tubulin, alpha 8	-0.708287	7.17396	-10.8326	6.00364e-10	7.90922e-08	12.7239
Zbtb38	245007	zinc finger and BTB domain containing 38	-0.861361	5.1781	-10.8315	6.01467e-10	7.90922e-08	12.7731
Gpsm2	76123	G-protein signalling modulator 2 (AGS3-like, C. elegans)	1.97528	1.73718	10.8263	6.06563e-10	7.90922e-08	12.962
Map1b	17755	microtubule-associated protein 1B	1.30069	4.28249	10.9449	6.39057e-10	8.24959e-08	12.7956
Ces1d	104158	carboxylesterase 1D	-2.61689	4.43219	-12.9248	6.58113e-10	8.41147e-08	13.0772
Rorc	19885	RAR-related orphan receptor gamma	-0.779036	6.24634	-10.7261	7.14288e-10	9.03994e-08	12.551
Tnnt2	21956	troponin T2, cardiac	2.97544	3.15262	12.6083	7.94738e-10	9.96046e-08	12.9025
Smim3	106878	small integral membrane protein 3	1.79899	1.6928	10.6154	8.56924e-10	1.05961e-07	12.6479
Sfxn3	94280	sideroflexin 3	1.07698	5.14144	10.6119	8.6187e-10	1.05961e-07	12.4002
Slc22a23	73102	solute carrier family 22, member 23	-0.714612	4.39968	-10.5915	8.91362e-10	1.08115e-07	12.4226
Ift122	81896	intraflagellar transport 122	1.22855	4.50538	10.7045	8.9614e-10	1.08115e-07	12.4303
Htra4	330723	HtrA serine peptidase 4	-2.93496	1.09198	-10.582	9.05522e-10	1.08235e-07	12.2913
Rbpms2	71973	RNA binding protein with multiple splicing 2	1.64699	1.68501	10.552	9.51609e-10	1.11951e-07	12.5225
Plp2	18824	proteolipid protein 2	0.96102	4.79637	10.5456	9.61773e-10	1.11951e-07	12.3145
Fnbp1	14269	formin binding protein 1	0.870943	4.22453	10.5402	9.70376e-10	1.11951e-07	12.3551
Ahnak2	100041194	AHNAK nucleoprotein 2	2.66851	4.09573	12.9151	9.71304e-10	1.11951e-07	12.7041
Esrrg	26381	estrogen-related receptor gamma	-1.34045	4.21805	-10.7831	9.85869e-10	1.12625e-07	12.3834
BC067074	408066	cDNA sequence BC067074	1.90688	1.89281	10.5189	1.00533e-09	1.13841e-07	12.4957
Maged1	94275	melanoma antigen, family D, 1	0.912808	5.09424	10.4555	1.11722e-09	1.24482e-07	12.1293
Itga7	16404	integrin alpha 7	0.827076	6.87134	10.4533	1.12132e-09	1.24482e-07	12.0815
Ubc	22190	ubiquitin C	-1.32514	9.03893	-11.1656	1.12824e-09	1.24482e-07	12.2163
Col6a6	245026	collagen, type VI, alpha 6	1.3981	2.58125	10.4394	1.14766e-09	1.25553e-07	12.3711
Carns1	107239	carnosine synthase 1	0.855537	5.16247	10.3932	1.23979e-09	1.33402e-07	12.0273
Cdk19	78334	cyclin-dependent kinase 19	-1.56012	5.32356	-11.4807	1.24008e-09	1.33402e-07	12.2109
Lrrc2	74249	leucine rich repeat containing 2	-0.809894	6.63947	-10.3612	1.30817e-09	1.39564e-07	11.9258
Man2b1	17159	mannosidase 2, alpha B1	1.03458	4.20603	10.3491	1.33506e-09	1.41265e-07	12.0338
Atp6v1a	11964	ATPase, H+ transporting, lysosomal V1 subunit A	0.682018	4.81737	10.2865	1.48343e-09	1.55688e-07	11.8626
Flot2	14252	flotillin 2	0.609753	6.17115	10.2698	1.52574e-09	1.58837e-07	11.7686
Gpcpd1	74182	glycerophosphocholine phosphodiesterase 1	-1.27971	8.14785	-10.9269	1.70927e-09	1.75487e-07	11.7805
Fads6	328035	fatty acid desaturase domain family, member 6	-1.09391	3.83532	-10.2014	1.71286e-09	1.75487e-07	11.8264
Apoe	11816	apolipoprotein E	1.61634	6.62472	11.7661	1.79481e-09	1.82435e-07	11.8504
Aes	NA	NA	-0.607866	8.9279	-10.166	1.81916e-09	1.82548e-07	11.6065
Cd55	13136	CD55 molecule, decay accelerating factor for complement	0.78492	6.77188	10.1644	1.8242e-09	1.82548e-07	11.582
Ahnak	66395	AHNAK nucleoprotein (desmoyokin)	0.92245	8.35515	10.1419	1.89519e-09	1.88193e-07	11.5555
Pla2g7	27226	phospholipase A2, group VII (platelet-activating factor acetylhydrolase, plasma)	-1.53463	5.54732	-11.2937	1.91991e-09	1.89144e-07	11.7632
Pld3	18807	phospholipase D family, member 3	1.44605	4.31692	10.723	1.93408e-09	1.89144e-07	11.7477
Cebpg	12611	CCAAT/enhancer binding protein (C/EBP), gamma	-0.771782	5.64144	-10.1106	1.99915e-09	1.94037e-07	11.5154
Ppfia4	68507	protein tyrosine phosphatase, receptor type, f polypeptide (PTPRF), interacting protein (liprin), alpha 4	2.47186	1.64371	10.1886	2.02475e-09	1.95056e-07	11.8078
Kcmf1	74287	potassium channel modulatory factor 1	-0.625942	7.71186	-10.082	2.09922e-09	2.00732e-07	11.4432
Tmem100	67888	transmembrane protein 100	-2.2038	3.43988	-10.973	2.17961e-09	2.06887e-07	11.8182
Anpep	16790	alanyl (membrane) aminopeptidase	1.83445	3.19528	10.6331	2.22545e-09	2.08881e-07	11.7325
Orai2	269717	ORAI calcium release-activated calcium modulator 2	1.87501	0.705125	10.0459	2.23298e-09	2.08881e-07	11.5783
Pclo	26875	piccolo (presynaptic cytomatrix protein)	3.67099	-0.487628	10.0409	2.25223e-09	2.09166e-07	10.594
Tle3	21887	transducin-like enhancer of split 3	1.15926	3.05926	10.0357	2.27254e-09	2.09544e-07	11.6456
Srcin1	56013	SRC kinase signaling inhibitor 1	-2.48275	0.791287	-10.0176	2.3442e-09	2.14619e-07	11.4289
Gamt	14431	guanidinoacetate methyltransferase	1.16915	4.07256	9.9998	2.41711e-09	2.19736e-07	11.4455
Amd1	11702	S-adenosylmethionine decarboxylase 1	-2.27158	9.58652	-12.6675	2.46866e-09	2.22853e-07	11.6955
Arl6ip5	65106	ADP-ribosylation factor-like 6 interacting protein 5	0.729924	7.28536	9.97491	2.52289e-09	2.26167e-07	11.2521
Npdc1	18146	neural proliferation, differentiation and control 1	1.0155	4.08277	9.94459	2.65831e-09	2.36663e-07	11.3594
Hs6st2	50786	heparan sulfate 6-O-sulfotransferase 2	1.8729	2.47674	9.95398	2.81571e-09	2.47301e-07	11.4963
Cdkn2a	12578	cyclin dependent kinase inhibitor 2A	8.00208	-0.318865	11.0158	2.81737e-09	2.47301e-07	9.62714
Snph	241727	syntaphilin	-4.0503	-0.410515	-9.90044	2.86914e-09	2.47301e-07	10.162
Lrp11	237253	low density lipoprotein receptor-related protein 11	1.22239	2.0682	9.89997	2.87148e-09	2.47301e-07	11.4808
Tmem8b	242409	transmembrane protein 8B	-0.845631	4.59148	-9.89954	2.87359e-09	2.47301e-07	11.2119
Col18a1	12822	collagen, type XVIII, alpha 1	1.19006	3.2777	9.84728	3.14627e-09	2.67852e-07	11.2824
Gm3667	100042100	predicted gene 3667	4.22851	-0.791078	9.84552	3.15589e-09	2.67852e-07	10.4509
B930095G15Rik	320268	RIKEN cDNA B930095G15 gene	1.97127	0.60998	9.83944	3.18938e-09	2.67852e-07	11.1974
Dach2	93837	dachshund family transcription factor 2	-4.38825	-0.251715	-9.83836	3.19539e-09	2.67852e-07	10.2724
Lrrk1	233328	leucine-rich repeat kinase 1	1.03851	3.0699	9.82604	3.26461e-09	2.71889e-07	11.266
Kpna4	16649	karyopherin (importin) alpha 4	-0.707694	7.17887	-9.81919	3.30374e-09	2.73385e-07	10.9748
Fbxl4	269514	F-box and leucine-rich repeat protein 4	-1.00758	4.78235	-9.80224	3.40279e-09	2.79787e-07	11.0396
Acat1	110446	acetyl-Coenzyme A acetyltransferase 1	-0.664378	7.70428	-9.79114	3.46928e-09	2.83449e-07	10.928
Ovol1	18426	ovo like zinc finger 1	-1.11178	3.43506	-9.78714	3.49352e-09	2.83634e-07	11.1755
Arfgef1	211673	ADP-ribosylation factor guanine nucleotide-exchange factor 1(brefeldin A-inhibited)	-0.776547	6.84266	-9.76647	3.62191e-09	2.91886e-07	10.8802
Tep1	21745	telomerase associated protein 1	0.84004	4.27881	9.76356	3.64038e-09	2.91886e-07	10.9982
Tmem176b	65963	transmembrane protein 176B	1.32792	4.11963	10.0205	3.80279e-09	2.99482e-07	11.0438
Six2	20472	sine oculis-related homeobox 2	-1.25798	3.1844	-9.73838	3.80427e-09	2.99482e-07	11.1399
Cpxm1	56264	carboxypeptidase X 1 (M14 family)	1.31343	2.57264	9.73832	3.80471e-09	2.99482e-07	11.1801
Rcan2	53901	regulator of calcineurin 2	-0.87532	5.9516	-9.72002	3.92858e-09	3.07358e-07	10.807
Bcorl1	320376	BCL6 co-repressor-like 1	0.88649	3.29396	9.70505	4.03313e-09	3.13637e-07	11.018
Tbx4	21387	T-box 4	1.53153	2.76925	9.69091	4.13448e-09	3.19592e-07	11.0695
Homer1	26556	homer scaffolding protein 1	-0.874845	5.48428	-9.67665	4.23933e-09	3.25747e-07	10.7539
Tnfrsf23	79201	tumor necrosis factor receptor superfamily, member 23	1.39376	3.6186	9.90568	4.2669e-09	3.25926e-07	10.9663
Cbx6	494448	chromobox 6	0.776265	4.41198	9.61671	4.71144e-09	3.57765e-07	10.7239
Mmp14	17387	matrix metallopeptidase 14 (membrane-inserted)	1.2149	4.12266	9.76939	5.15249e-09	3.86347e-07	10.6955
Neu2	23956	neuraminidase 2	0.841385	4.04756	9.56403	5.17135e-09	3.86347e-07	10.6742
Shc2	216148	SHC (Src homology 2 domain containing) transforming protein 2	-2.0539	3.0896	-10.1558	5.17763e-09	3.86347e-07	10.942
Ank	11732	progressive ankylosis	-0.713898	7.29787	-9.54402	5.35811e-09	3.9488e-07	10.4788
Sh3d19	27059	SH3 domain protein D19	0.892939	3.59142	9.54346	5.36338e-09	3.9488e-07	10.6925
Smc4	70099	structural maintenance of chromosomes 4	0.890688	3.07416	9.54133	5.38375e-09	3.9488e-07	10.753
Srgap2	14270	SLIT-ROBO Rho GTPase activating protein 2	0.879981	4.19879	9.50391	5.75373e-09	4.181e-07	10.5427
Zbtb18	30928	zinc finger and BTB domain containing 18	-0.766192	6.8904	-9.50155	5.77794e-09	4.181e-07	10.4009
Iffo1	320678	intermediate filament family orphan 1	0.967512	3.30215	9.49965	5.79749e-09	4.181e-07	10.6553
Pla2g16	NA	NA	-0.677726	7.77957	-9.47604	6.04641e-09	4.33629e-07	10.3589
Magix	54634	MAGI family member, X-linked	-0.954007	4.32602	-9.45525	6.27476e-09	4.43864e-07	10.4683
Pcp4l1	66425	Purkinje cell protein 4-like 1	-1.91634	4.55377	-11.0227	6.29145e-09	4.43864e-07	10.7137
Katnal2	71206	katanin p60 subunit A-like 2	1.8545	2.26155	9.45369	6.29229e-09	4.43864e-07	10.708
Galnt5	241391	polypeptide N-acetylgalactosaminyltransferase 5	2.03389	0.881126	9.44825	6.35368e-09	4.45759e-07	10.6581
Vldlr	22359	very low density lipoprotein receptor	-1.18666	8.29299	-10.0645	6.41505e-09	4.46188e-07	10.4214
Serpinb6a	20719	serine (or cysteine) peptidase inhibitor, clade B, member 6a	0.824018	8.85583	9.44166	6.42892e-09	4.46188e-07	10.3093
Runx2	12393	runt related transcription factor 2	1.85686	0.220463	9.43373	6.52062e-09	4.50132e-07	10.4804
Egf	13645	epidermal growth factor	-0.853354	5.12665	-9.42781	6.58998e-09	4.525e-07	10.3228
Aen	68048	apoptosis enhancing nuclease	-0.625959	5.22776	-9.41924	6.69178e-09	4.57059e-07	10.2959
4930453N24Rik	67609	RIKEN cDNA 4930453N24 gene	-0.821807	6.10176	-9.4064	6.84736e-09	4.62108e-07	10.2371
Chrnb1	11443	cholinergic receptor, nicotinic, beta polypeptide 1 (muscle)	0.959495	5.72117	9.48629	6.86063e-09	4.62108e-07	10.2553
Nlgn2	216856	neuroligin 2	1.06264	2.72028	9.40282	6.89139e-09	4.62108e-07	10.5475
Jak2	16452	Janus kinase 2	-0.868359	5.60583	-9.4014	6.90889e-09	4.62108e-07	10.2466
Ctxn3	629147	cortexin 3	1.08495	6.78141	9.81486	7.05453e-09	4.69417e-07	10.2774
Raver2	242570	ribonucleoprotein, PTB-binding 2	-1.40286	2.35181	-9.37486	7.24566e-09	4.79663e-07	10.5419
Plekhb1	27276	pleckstrin homology domain containing, family B (evectins) member 1	-0.698461	6.39552	-9.36299	7.40167e-09	4.85511e-07	10.1509
Hip1	215114	huntingtin interacting protein 1	0.744899	5.31063	9.36242	7.40923e-09	4.85511e-07	10.1878
Akr1b8	14187	aldo-keto reductase family 1, member B8	1.87775	2.48798	9.51014	7.5855e-09	4.94552e-07	10.53
Arhgef10l	72754	Rho guanine nucleotide exchange factor (GEF) 10-like	-0.632912	6.21907	-9.3362	7.7668e-09	5.03827e-07	10.1015
Thpo	21832	thrombopoietin	-1.33463	2.6309	-9.33231	7.82132e-09	5.04827e-07	10.4577
Gbp6	100702	guanylate binding protein 6	-1.14226	4.31769	-9.39458	8.52004e-09	5.4719e-07	10.1668
Isoc2a	664994	isochorismatase domain containing 2a	-0.72418	4.68098	-9.27038	8.74546e-09	5.58887e-07	10.0642
Tnfrsf22	79202	tumor necrosis factor receptor superfamily, member 22	1.42348	2.13936	9.2448	9.15964e-09	5.82472e-07	10.3331
Abhd16a	193742	abhydrolase domain containing 16A	-0.618785	6.47	-9.22315	9.52608e-09	6.02804e-07	9.88942
Col1a1	12842	collagen, type I, alpha 1	2.03306	6.84563	11.55	9.62714e-09	6.06228e-07	10.2739
Sparc	20692	secreted acidic cysteine rich glycoprotein	0.888527	8.24547	9.20784	9.79433e-09	6.10332e-07	9.87194
Tomm20	67952	translocase of outer mitochondrial membrane 20	-0.631137	6.37591	-9.20606	9.82616e-09	6.10332e-07	9.85853
Plau	18792	plasminogen activator, urokinase	0.855819	4.91593	9.20374	9.86761e-09	6.10332e-07	9.9144
Odc1	18263	ornithine decarboxylase, structural 1	-1.43215	7.71256	-10.4446	9.88142e-09	6.10332e-07	10.0861
Erbb2	13866	erb-b2 receptor tyrosine kinase 2	1.25191	2.3755	9.17985	1.03052e-08	6.33478e-07	10.2005
Adi1	104923	acireductone dioxygenase 1	-0.788363	5.98711	-9.17584	1.03807e-08	6.34942e-07	9.81325
2210408F21Rik	73652	RIKEN cDNA 2210408F21 gene	-0.859508	4.83482	-9.17337	1.04274e-08	6.34942e-07	9.88385
Rims4	241770	regulating synaptic membrane exocytosis 4	-2.63966	0.526516	-9.17024	1.04871e-08	6.35576e-07	9.96906
Slco3a1	108116	solute carrier organic anion transporter family, member 3a1	-0.787429	5.3445	-9.16358	1.06149e-08	6.40318e-07	9.81215
Pak1	18479	p21 (RAC1) activated kinase 1	1.01817	5.88477	9.44613	1.0686e-08	6.41606e-07	9.83615
Itih5	209378	inter-alpha (globulin) inhibitor H5	0.868558	4.73533	9.14734	1.09337e-08	6.53442e-07	9.83551
Smo	319757	smoothened, frizzled class receptor	0.955893	2.52585	9.13766	1.11283e-08	6.62006e-07	10.0911
Chrnd	11447	cholinergic receptor, nicotinic, delta polypeptide	1.50618	2.15132	9.1229	1.14321e-08	6.7696e-07	10.1038
Gid4	66771	GID complex subunit 4, VID24 homolog	-0.689779	6.58287	-9.11713	1.15533e-08	6.81009e-07	9.69095
Hs3st5	319415	heparan sulfate (glucosamine) 3-O-sulfotransferase 5	-1.54158	2.85667	-9.12225	1.16892e-08	6.81964e-07	10.0419
C4b	12268	complement component 4B (Chido blood group)	1.35429	5.31352	10.0129	1.16975e-08	6.81964e-07	9.90083
Adipor2	68465	adiponectin receptor 2	-0.544239	7.09449	-9.10891	1.17279e-08	6.81964e-07	9.67424
C1ra	50909	complement component 1, r subcomponent A	0.939042	4.14775	9.09242	1.2087e-08	6.99691e-07	9.80131
Chpt1	212862	choline phosphotransferase 1	-0.734118	6.97076	-9.08667	1.22148e-08	7.02472e-07	9.6327
Emp2	13731	epithelial membrane protein 2	0.959529	3.41461	9.08537	1.22439e-08	7.02472e-07	9.88675
Dusp14	56405	dual specificity phosphatase 14	1.16156	3.47534	9.07813	1.24073e-08	7.08699e-07	9.90064
Mdga1	74762	MAM domain containing glycosylphosphatidylinositol anchor 1	1.04142	4.23932	9.06036	1.2818e-08	7.23693e-07	9.72616
Dnajc27	217378	DnaJ heat shock protein family (Hsp40) member C27	-0.581934	6.52973	-9.0592	1.28452e-08	7.23693e-07	9.5818
Clip4	78785	CAP-GLY domain containing linker protein family, member 4	-0.778572	6.27706	-9.05771	1.28803e-08	7.23693e-07	9.58178
Dnajc21	78244	DnaJ heat shock protein family (Hsp40) member C21	-0.655044	6.04992	-9.05713	1.28941e-08	7.23693e-07	9.58626
Lmo7	380928	LIM domain only 7	0.637872	6.51629	9.05085	1.30434e-08	7.28907e-07	9.56322
Fam114a1	68303	family with sequence similarity 114, member A1	0.875568	3.06391	9.04678	1.31411e-08	7.29367e-07	9.8547
Ncam1	17967	neural cell adhesion molecule 1	1.53995	2.71056	9.27679	1.31647e-08	7.29367e-07	9.91518
Sorl1	20660	sortilin-related receptor, LDLR class A repeats-containing	-0.888038	6.2141	-9.04544	1.38446e-08	7.63762e-07	9.51718
Fam20b	215015	family with sequence similarity 20, member B	-0.665825	5.81605	-9.00616	1.41598e-08	7.77823e-07	9.49555
2310002L09Rik	71886	RIKEN cDNA 2310002L09 gene	-0.728706	6.66337	-9.0032	1.42371e-08	7.78755e-07	9.47598
Arrdc1	215705	arrestin domain containing 1	0.941417	2.84415	8.99614	1.44232e-08	7.85609e-07	9.80022
Cdh4	12561	cadherin 4	-2.43893	1.5753	-9.19183	1.46555e-08	7.94909e-07	9.90165
UBC	NA	NA	0.94345	3.86086	8.97635	1.49591e-08	8.07979e-07	9.64048
Cib2	56506	calcium and integrin binding family member 2	-0.709822	6.79637	-8.96404	1.53027e-08	8.22329e-07	9.40179
Rbfox2	93686	RNA binding protein, fox-1 homolog (C. elegans) 2	0.63234	6.73871	8.96229	1.53522e-08	8.22329e-07	9.39627
Paqr9	75552	progestin and adipoQ receptor family member IX	-1.48021	1.80258	-8.95985	1.54214e-08	8.22623e-07	9.83544
Asrgl1	66514	asparaginase like 1	-0.646855	5.86955	-8.93562	1.61276e-08	8.56754e-07	9.36234
Rab27b	80718	RAB27B, member RAS oncogene family	1.70763	0.984046	8.93024	1.62888e-08	8.61773e-07	9.76
Col5a2	12832	collagen, type V, alpha 2	1.43992	5.31799	10.095	1.63748e-08	8.62092e-07	9.5927
Cst6	73720	cystatin E/M	-0.792364	4.58232	-8.92562	1.64284e-08	8.62092e-07	9.4427
Trim63	433766	tripartite motif-containing 63	-0.806273	8.22542	-8.92091	1.65722e-08	8.66118e-07	9.32996
Itm2a	16431	integral membrane protein 2A	0.860246	7.03353	8.91109	1.71979e-08	8.92267e-07	9.28344
Zfp180	210135	zinc finger protein 180	-0.724092	4.48874	-8.9005	1.72108e-08	8.92267e-07	9.40031
Polk	27015	polymerase (DNA directed), kappa	-0.872772	3.81622	-8.89024	1.75415e-08	9.05774e-07	9.47897
BC049352	408059	cDNA sequence BC049352	-3.31767	-0.90441	-8.88709	1.76441e-08	9.07443e-07	8.7964
Thbs4	21828	thrombospondin 4	1.45655	6.83756	10.207	1.83657e-08	9.40804e-07	9.47434
Pde8a	18584	phosphodiesterase 8A	-0.907633	3.7971	-8.85909	1.85859e-08	9.48323e-07	9.40074
Ybx3	56449	Y box protein 3	-0.659693	9.75222	-8.85152	1.88497e-08	9.57994e-07	9.22705
Yaf2	67057	YY1 associated factor 2	-0.916812	3.74717	-8.84571	1.90543e-08	9.64595e-07	9.39805
Fam115a	NA	NA	1.0141	3.26956	8.83939	1.92797e-08	9.72196e-07	9.42885
Il17ra	16172	interleukin 17 receptor A	1.2221	1.90133	8.8316	1.95615e-08	9.80122e-07	9.58227
Me1	17436	malic enzyme 1, NADP(+)-dependent, cytosolic	-0.870959	7.9626	-8.8642	1.95888e-08	9.80122e-07	9.16174
C2cd4c	237397	C2 calcium-dependent domain containing 4C	-3.71027	-1.52699	-8.80615	2.05119e-08	1.02235e-06	8.13684
Ctif	269037	CBP80/20-dependent translation initiation factor	0.865805	3.61141	8.76569	2.21225e-08	1.09838e-06	9.25264
Mgst1	56615	microsomal glutathione S-transferase 1	-1.25053	5.7355	-9.53407	2.26573e-08	1.12063e-06	9.19746
Ndufaf4	68493	NADH:ubiquinone oxidoreductase complex assembly factor 4	-0.571132	5.35163	-8.74968	2.27956e-08	1.12316e-06	9.02993
Dnph1	381101	2'-deoxynucleoside 5'-phosphate N-hydrolase 1	-1.15473	2.23793	-8.74327	2.30707e-08	1.13239e-06	9.42425
Pla2g12a	66350	phospholipase A2, group XIIA	-0.772792	5.94868	-8.7404	2.31952e-08	1.13419e-06	8.98843
Pygo1	72135	pygopus 1	-0.739723	4.65161	-8.72414	2.39131e-08	1.16071e-06	9.04695
Fam220a	67238	family with sequence similarity 220, member A	-0.520152	6.37764	-8.72216	2.4002e-08	1.16071e-06	8.94113
1700001O22Rik	73598	RIKEN cDNA 1700001O22 gene	-4.24983	2.34182	-10.2145	2.40073e-08	1.16071e-06	9.48026
Plxnb2	140570	plexin B2	1.18361	4.17884	9.01013	2.46128e-08	1.18329e-06	9.12633
Cd9	12527	CD9 antigen	0.879888	4.25688	8.70781	2.46576e-08	1.18329e-06	9.04994
Axl	26362	AXL receptor tyrosine kinase	0.915231	5.48054	8.79114	2.50597e-08	1.19813e-06	8.94489
Laptm4b	114128	lysosomal-associated protein transmembrane 4B	-0.574311	4.98038	-8.69592	2.52146e-08	1.20109e-06	8.95832
Optn	71648	optineurin	-0.636681	6.13799	-8.69223	2.539e-08	1.205e-06	8.88981
Tdrkh	72634	tudor and KH domain containing protein	-1.41862	2.65768	-8.68736	2.56238e-08	1.21164e-06	9.29551
Cab39	12283	calcium binding protein 39	-0.558707	7.76786	-8.67798	2.60799e-08	1.22871e-06	8.86
Llgl2	217325	LLGL2 scribble cell polarity complex component	-1.08786	2.28544	-8.67528	2.62129e-08	1.23048e-06	9.29052
Ctsk	13038	cathepsin K	2.34219	3.34315	10.1664	2.70002e-08	1.26285e-06	9.37576
Wfikkn2	278507	WAP, follistatin/kazal, immunoglobulin, kunitz and netrin domain containing 2	-0.94023	3.60341	-8.64057	2.79849e-08	1.30349e-06	9.04871
Mfap2	17150	microfibrillar-associated protein 2	1.46828	1.3863	8.63894	2.80711e-08	1.30349e-06	9.25199
Esrrb	26380	estrogen related receptor, beta	-2.0338	2.1411	-8.93231	2.82045e-08	1.30428e-06	9.27068
Pcbd1	13180	pterin 4 alpha carbinolamine dehydratase/dimerization cofactor of hepatocyte nuclear factor 1 alpha (TCF1) 1	2.16212	1.03233	8.63482	2.82903e-08	1.30428e-06	9.22029
Lacc1	210808	laccase domain containing 1	1.51986	1.11865	8.6324	2.84202e-08	1.30561e-06	9.23219
Pdk1	228026	pyruvate dehydrogenase kinase, isoenzyme 1	-0.872987	5.9079	-8.69098	2.85508e-08	1.30696e-06	8.78859
Frzb	20378	frizzled-related protein	-1.39991	1.66438	-8.6222	2.89728e-08	1.32159e-06	9.21251
Dlg1	13383	discs large MAGUK scaffold protein 1	-0.636913	5.96709	-8.61283	2.94906e-08	1.34047e-06	8.73958
Sub1	20024	SUB1 homolog, transcriptional regulator	-0.810415	6.12912	-8.60932	2.9687e-08	1.34466e-06	8.73172
Svip	75744	small VCP/p97-interacting protein	-0.754344	5.22366	-8.58124	3.13073e-08	1.4131e-06	8.72037
Cdv3	321022	carnitine deficiency-associated gene expressed in ventricle 3	-0.560723	8.04857	-8.57603	3.16177e-08	1.42214e-06	8.66613
Dhrs4	28200	dehydrogenase/reductase (SDR family) member 4	-0.819842	4.5848	-8.5561	3.28358e-08	1.47179e-06	8.72501
C1s1	50908	complement component 1, s subcomponent 1	0.834402	4.96918	8.55345	3.30013e-08	1.4741e-06	8.68399
Plcb4	18798	phospholipase C, beta 4	0.871583	4.48824	8.54377	3.36136e-08	1.49154e-06	8.70629
Sh3pxd2b	268396	SH3 and PX domains 2B	1.55072	2.82142	8.83157	3.36627e-08	1.49154e-06	8.99473
Slc38a4	69354	solute carrier family 38, member 4	-1.16773	6.53931	-9.27663	3.37385e-08	1.49154e-06	8.75435
Srp54a	24067	signal recognition particle 54A	-0.788434	6.5687	-8.53863	3.39438e-08	1.49549e-06	8.5864
Qsox1	104009	quiescin Q6 sulfhydryl oxidase 1	0.815996	4.87015	8.53494	3.41825e-08	1.50089e-06	8.64481
Kdm7a	338523	lysine (K)-specific demethylase 7A	-0.658608	5.36271	-8.52908	3.45654e-08	1.51256e-06	8.60307
C530008M17Rik	320827	RIKEN cDNA C530008M17 gene	-3.42892	0.287641	-8.61527	3.46855e-08	1.51269e-06	8.78962
Gdpd5	233552	glycerophosphodiester phosphodiesterase domain containing 5	-1.15928	2.41288	-8.52264	3.49914e-08	1.51554e-06	8.9739
Sbk1	104175	SH3-binding kinase 1	0.590956	5.09533	8.52094	3.51047e-08	1.51554e-06	8.60375
Ighm	16019	immunoglobulin heavy constant mu	-1.91452	7.18962	-10.559	3.51407e-08	1.51554e-06	8.94645
Zfp651	270210	zinc finger protein 651	-0.57784	7.19115	-8.51921	3.52206e-08	1.51554e-06	8.54638
Mcu	215999	mitochondrial calcium uniporter	0.621087	5.26336	8.51371	3.55912e-08	1.52417e-06	8.57657
Cdc34	216150	cell division cycle 34	-0.586279	7.71162	-8.51273	3.56574e-08	1.52417e-06	8.53797
Cers5	71949	ceramide synthase 5	0.925238	3.17511	8.50236	3.63687e-08	1.54945e-06	8.83085
6330408A02Rik	NA	NA	-0.721473	4.32022	-8.49451	3.69163e-08	1.56761e-06	8.64111
Gstp2	14869	glutathione S-transferase, pi 2	0.532385	6.39543	8.49192	3.70992e-08	1.57021e-06	8.49125
Gfer	11692	growth factor, augmenter of liver regeneration	-0.784737	4.43409	-8.48986	3.72455e-08	1.57125e-06	8.63167
Suds3	71954	suppressor of defective silencing 3 homolog (S. cerevisiae)	-0.480671	6.3568	-8.4779	3.81047e-08	1.60226e-06	8.46739
1500011K16Rik	NA	NA	-0.918656	6.28202	-8.65732	4.01838e-08	1.6842e-06	8.46575
Plekha2	83436	pleckstrin homology domain-containing, family A (phosphoinositide binding specific) member 2	0.788648	3.88103	8.44738	4.03919e-08	1.68744e-06	8.593
Timp2	21858	tissue inhibitor of metalloproteinase 2	0.767104	6.77334	8.44098	4.0889e-08	1.7027e-06	8.39136
Mpc1	55951	mitochondrial pyruvate carrier 1	-0.668955	7.19968	-8.43494	4.13649e-08	1.71697e-06	8.38202
2011-09-01	NA	NA	0.739598	5.88986	8.42624	4.20589e-08	1.74019e-06	8.37369
Relt	320100	RELT tumor necrosis factor receptor	-0.896013	4.27907	-8.41305	4.31358e-08	1.77904e-06	8.48001
Cgref1	68567	cell growth regulator with EF hand domain 1	1.92184	1.80098	8.45557	4.34129e-08	1.78477e-06	8.82666
Hoxa11	15396	homeobox A11	-1.58416	1.40998	-8.395	4.46546e-08	1.82999e-06	8.79718
Arfgap3	66251	ADP-ribosylation factor GTPase activating protein 3	0.760546	3.1769	8.38505	4.55156e-08	1.85937e-06	8.58387
Gm11716	102640379	predicted gene 11716	-0.857415	3.67447	-8.37423	4.64713e-08	1.89242e-06	8.50928
Homer2	26557	homer scaffolding protein 2	-1.03254	4.6779	-8.63678	4.76391e-08	1.92871e-06	8.37948
Tmem164	209497	transmembrane protein 164	1.53261	2.14632	8.36081	4.76863e-08	1.92871e-06	8.69327
Prmt2	15468	protein arginine N-methyltransferase 2	1.08066	2.3846	8.35888	4.78637e-08	1.92871e-06	8.64638
BB218582	102640562	expressed sequence BB218582	-1.08878	2.69109	-8.35783	4.79601e-08	1.92871e-06	8.63132
Col6a2	12834	collagen, type VI, alpha 2	1.17308	5.90832	9.10806	4.85427e-08	1.94608e-06	8.39329
Pcca	110821	propionyl-Coenzyme A carboxylase, alpha polypeptide	-0.673048	5.3179	-8.34891	4.87911e-08	1.94998e-06	8.25847
Atf5	107503	activating transcription factor 5	-0.637755	5.5079	-8.34439	4.92169e-08	1.96093e-06	8.23943
Cald1	109624	caldesmon 1	0.714465	4.93848	8.33791	4.98351e-08	1.97945e-06	8.25313
Fgfrl1	116701	fibroblast growth factor receptor-like 1	0.908061	4.51122	8.33109	5.05437e-08	2.00144e-06	8.28001
As3mt	57344	arsenic (+3 oxidation state) methyltransferase	-0.72804	4.94555	-8.31666	5.1919e-08	2.04961e-06	8.22455
Rnf126	70294	ring finger protein 126	-0.925855	4.48131	-8.31427	5.21587e-08	2.05252e-06	8.28632
Grtp1	66790	GH regulated TBC protein 1	-1.30879	1.94724	-8.31206	5.23823e-08	2.05252e-06	8.63237
Stk40	74178	serine/threonine kinase 40	-0.826497	6.13954	-8.34683	5.24696e-08	2.05252e-06	8.15546
Glipr1	73690	GLI pathogenesis-related 1 (glioma)	4.59439	-0.926497	8.33539	5.30506e-08	2.06448e-06	7.73364
Ankrd6	140577	ankyrin repeat domain 6	-1.33913	2.10704	-8.30505	5.30954e-08	2.06448e-06	8.6068
Pkp2	67451	plakophilin 2	1.20404	2.23772	8.29696	5.39315e-08	2.08371e-06	8.57216
Spns2	216892	spinster homolog 2	-1.40156	5.82925	-9.43935	5.3938e-08	2.08371e-06	8.391
Tmem65	74868	transmembrane protein 65	-0.849384	7.22879	-8.39026	5.43033e-08	2.08371e-06	8.12742
Aif1l	108897	allograft inflammatory factor 1-like	1.74073	2.81875	8.73741	5.4473e-08	2.08371e-06	8.57478
Ptprs	19280	protein tyrosine phosphatase, receptor type, S	0.737365	5.10541	8.29131	5.45236e-08	2.08371e-06	8.14822
Ccdc146	75172	coiled-coil domain containing 146	-1.61874	2.28912	-8.29098	5.45583e-08	2.08371e-06	8.57569
Fgfbp1	14181	fibroblast growth factor binding protein 1	-1.41483	3.05064	-8.33783	5.50749e-08	2.09723e-06	8.48523
C2cd5	74741	C2 calcium-dependent domain containing 5	0.730622	3.90442	8.28227	5.5485e-08	2.10537e-06	8.26098
Dpf1	29861	D4, zinc and double PHD fingers family 1	-2.05465	0.581365	-8.28106	5.56147e-08	2.10537e-06	8.50824
Acyp1	66204	acylphosphatase 1, erythrocyte (common) type	-0.753119	4.25718	-8.26432	5.74461e-08	2.16834e-06	8.20041
Peak1	244895	pseudopodium-enriched atypical kinase 1	0.701461	4.36036	8.2552	5.84691e-08	2.20052e-06	8.16533
Col6a1	12833	collagen, type VI, alpha 1	1.20287	5.9888	9.08968	5.8995e-08	2.20863e-06	8.21227
Chrng	11449	cholinergic receptor, nicotinic, gamma polypeptide	4.86248	-0.258429	8.69341	5.90267e-08	2.20863e-06	7.95621
Sdc2	15529	syndecan 2	0.762681	4.22918	8.24669	5.94418e-08	2.21413e-06	8.14077
Golm1	105348	golgi membrane protein 1	-1.38513	4.59892	-8.96649	5.95169e-08	2.21413e-06	8.32532
Cd300a	217303	CD300A molecule	1.61034	1.74408	8.24256	5.99197e-08	2.22271e-06	8.49406
Prss23	76453	protease, serine 23	0.646449	5.62367	8.23887	6.03501e-08	2.23226e-06	8.00821
Myo1c	17913	myosin IC	0.885238	5.73474	8.38585	6.23116e-08	2.28719e-06	8.01638
Cacna2d4	319734	calcium channel, voltage-dependent, alpha 2/delta subunit 4	-1.48355	3.16239	-8.38949	6.23211e-08	2.28719e-06	8.37953
Rrm2b	382985	ribonucleotide reductase M2 B (TP53 inducible)	-0.7834	4.5338	-8.22193	6.23665e-08	2.28719e-06	8.08167
Bccip	66165	BRCA2 and CDKN1A interacting protein	-0.578161	6.08301	-8.21756	6.28977e-08	2.30013e-06	7.96054
Ttll7	70892	tubulin tyrosine ligase-like family, member 7	-1.2322	7.52843	-9.13158	6.32484e-08	2.30642e-06	8.15433
Gpatch4	66614	G patch domain containing 4	-0.609318	4.54583	-8.21286	6.34743e-08	2.30814e-06	8.0633
Gatm	67092	glycine amidinotransferase (L-arginine:glycine amidinotransferase)	1.76258	3.41755	9.11645	6.50319e-08	2.35814e-06	8.38213
Ly9	17085	lymphocyte antigen 9	3.1635	-0.704267	8.17575	6.82267e-08	2.46705e-06	7.99252
Slamf7	75345	SLAM family member 7	2.89236	-0.391849	8.1639	6.98204e-08	2.51763e-06	8.03123
Ppfibp1	67533	PTPRF interacting protein, binding protein 1 (liprin beta 1)	0.707563	5.75229	8.15657	7.08248e-08	2.54673e-06	7.83885
Osbpl6	99031	oxysterol binding protein-like 6	-0.691087	5.67835	-8.15491	7.10548e-08	2.54791e-06	7.8536
Stat6	20852	signal transducer and activator of transcription 6	0.6702	4.90785	8.15322	7.12888e-08	2.54922e-06	7.89765
Caprin2	232560	caprin family member 2	1.12205	2.55309	8.13641	7.36679e-08	2.62701e-06	8.194
Rtkn2	170799	rhotekin 2	1.7524	1.54632	8.12691	7.50467e-08	2.66881e-06	8.29432
Ip6k3	271424	inositol hexaphosphate kinase 3	0.817104	5.06238	8.11988	7.60861e-08	2.69834e-06	7.81158
Mt3	17751	metallothionein 3	2.74154	1.57862	8.67361	7.64457e-08	2.69905e-06	8.34794
Slc6a7	240332	solute carrier family 6 (neurotransmitter transporter, L-proline), member 7	2.29444	-0.242211	8.11694	7.65244e-08	2.69905e-06	8.09628
Syt3	20981	synaptotagmin III	-1.27014	1.75919	-8.11196	7.72733e-08	2.71804e-06	8.2585
Sypl2	17306	synaptophysin-like 2	0.499905	8.90333	8.10493	7.83443e-08	2.74822e-06	7.74933
Tmem132b	208151	transmembrane protein 132B	-2.49142	1.24675	-8.11547	7.8627e-08	2.75067e-06	8.21592
Rilpl1	75695	Rab interacting lysosomal protein-like 1	-0.570169	7.49317	-8.09199	8.0354e-08	2.80348e-06	7.70271
Prkag2	108099	protein kinase, AMP-activated, gamma 2 non-catalytic subunit	0.970064	4.16061	8.0912	8.18898e-08	2.84937e-06	7.85726
Acta2	11475	actin, alpha 2, smooth muscle, aorta	1.67417	5.45859	9.59828	8.26145e-08	2.86665e-06	8.04667
Rxrg	20183	retinoid X receptor gamma	-0.689623	5.6548	-8.07624	8.28731e-08	2.86665e-06	7.69768
Zfp652	268469	zinc finger protein 652	-0.716447	6.90426	-8.07513	8.30527e-08	2.86665e-06	7.66685
Cd109	235505	CD109 antigen	1.34661	1.61329	8.07184	8.35913e-08	2.87308e-06	8.15808
Slc15a5	277898	solute carrier family 15, member 5	-5.59479	1.77286	-9.23004	8.37167e-08	2.87308e-06	7.90053
Fam174a	67698	family with sequence similarity 174, member A	-0.644575	5.44727	-8.06992	8.39066e-08	2.87308e-06	7.68757
Bhlhb9	70237	basic helix-loop-helix domain containing, class B9	1.17572	2.2104	8.0676	8.42898e-08	2.87472e-06	8.10787
Tlk1	228012	tousled-like kinase 1	-0.551473	5.67485	-8.06693	8.43999e-08	2.87472e-06	7.67146
Ccnk	12454	cyclin K	-0.799116	6.45706	-8.10044	8.5225e-08	2.89518e-06	7.65489
Ctsl	13039	cathepsin L	0.758451	7.16368	8.0579	8.59092e-08	2.91077e-06	7.63206
Fhl3	14201	four and a half LIM domains 3	-0.81174	7.31279	-8.11804	8.816e-08	2.97834e-06	7.625
Cdkn2aipnl	52626	CDKN2A interacting protein N-terminal like	-0.824242	4.70801	-8.04355	8.83649e-08	2.97834e-06	7.72223
Fam46c	NA	NA	1.57392	0.923815	8.03253	9.03011e-08	3.03567e-06	8.09546
Rasd2	75141	RASD family, member 2	-1.57605	5.3413	-9.36166	9.2126e-08	3.08897e-06	7.91881
Ptk2b	19229	PTK2 protein tyrosine kinase 2 beta	2.17068	1.16904	8.01763	9.29874e-08	3.10978e-06	8.08288
Exoc3l4	74190	exocyst complex component 3-like 4	2.34298	0.332556	8.00083	9.6116e-08	3.2061e-06	7.98049
Stbd1	52331	starch binding domain 1	0.895124	5.88668	8.23779	9.65605e-08	3.21263e-06	7.57857
Vps72	21427	vacuolar protein sorting 72	-0.582145	5.27213	-7.98989	9.82119e-08	3.25812e-06	7.54605
Ubac2	68889	ubiquitin associated domain containing 2	-0.566648	5.0017	-7.98875	9.84327e-08	3.25812e-06	7.56581
Smpdl3a	57319	sphingomyelin phosphodiesterase, acid-like 3A	-0.66454	6.40709	-7.98334	9.94894e-08	3.28468e-06	7.48486
Tex2	21763	testis expressed gene 2	-0.593301	6.30688	-7.98037	1.00074e-07	3.29556e-06	7.47912
Acadm	11364	acyl-Coenzyme A dehydrogenase, medium chain	-0.640614	8.21559	-7.97744	1.00656e-07	3.30627e-06	7.48092
Slc25a24	229731	solute carrier family 25 (mitochondrial carrier, phosphate carrier), member 24	2.0179	2.90142	8.80189	1.02024e-07	3.34271e-06	8.01589
Plekhd1	217682	pleckstrin homology domain containing, family D (with coiled-coil domains) member 1	-5.13054	-1.64449	-8.14133	1.02807e-07	3.35342e-06	7.00404
Phf7	71838	PHD finger protein 7	-0.925023	3.16168	-7.96642	1.0287e-07	3.35342e-06	7.79052
Tmem56	99887	transmembrane protein 56	-0.700626	5.57644	-7.95854	1.04483e-07	3.39741e-06	7.46043
Fam65b	NA	NA	-1.28676	2.51967	-7.95463	1.05295e-07	3.41522e-06	7.8404
Pam	18484	peptidylglycine alpha-amidating monooxygenase	0.806869	5.39554	7.99092	1.05656e-07	3.41833e-06	7.45414
Acot13	66834	acyl-CoA thioesterase 13	-0.660052	6.21348	-7.95012	1.06237e-07	3.42854e-06	7.41855
Lin28a	83557	lin-28 homolog A (C. elegans)	1.9013	1.18793	7.94765	1.06759e-07	3.43679e-06	7.9504
Rab40b	217371	Rab40B, member RAS oncogene family	0.701215	4.539	7.94082	1.0821e-07	3.47483e-06	7.50621
Palm3	74337	paralemmin 3	2.64406	-0.743475	7.93553	1.0935e-07	3.50271e-06	7.51568
Arhgef3	71704	Rho guanine nucleotide exchange factor (GEF) 3	0.716448	3.76353	7.9337	1.09748e-07	3.50676e-06	7.59844
Pdgfra	18595	platelet derived growth factor receptor, alpha polypeptide	0.672964	4.4161	7.93147	1.10233e-07	3.51358e-06	7.49843
Fam129b	227737	family with sequence similarity 129, member B	1.74928	4.10945	9.12605	1.1326e-07	3.60116e-06	7.80392
Kcnma1	16531	potassium large conductance calcium-activated channel, subfamily M, alpha member 1	-0.900088	3.97946	-7.91048	1.14913e-07	3.6393e-06	7.52104
Adora1	11539	adenosine A1 receptor	2.31004	0.584285	7.90898	1.15257e-07	3.6393e-06	7.81457
Plekhh1	211945	pleckstrin homology domain containing, family H (with MyTH4 domain) member 1	2.46218	0.121199	7.90877	1.15305e-07	3.6393e-06	7.75382
Dock7	67299	dedicator of cytokinesis 7	0.62455	3.76547	7.90018	1.17287e-07	3.69282e-06	7.52475
Ctps2	55936	cytidine 5'-triphosphate synthase 2	0.803276	2.6668	7.89803	1.17787e-07	3.69955e-06	7.72747
Cd81	12520	CD81 antigen	0.558919	6.23086	7.89449	1.18618e-07	3.71407e-06	7.30127
Blcap	53619	bladder cancer associated protein	-0.56499	4.9222	-7.89354	1.18843e-07	3.71407e-06	7.3808
Actn1	109711	actinin, alpha 1	1.17666	3.13459	7.89987	1.19112e-07	3.71407e-06	7.63258
Zfp367	238673	zinc finger protein 367	-0.818728	4.90717	-7.88835	1.20073e-07	3.72721e-06	7.37471
Stk36	269209	serine/threonine kinase 36	2.74508	-0.340952	7.88776	1.20215e-07	3.72721e-06	7.62778
Pdgfrl	68797	platelet-derived growth factor receptor-like	1.58415	1.31138	7.88698	1.204e-07	3.72721e-06	7.83068
Tsc22d4	78829	TSC22 domain family, member 4	0.618931	5.49567	7.88195	1.21608e-07	3.7556e-06	7.30131
Notch2	18129	notch 2	0.876963	3.8055	7.88075	1.219e-07	3.75563e-06	7.48556
Gm5860	545641	predicted gene 5860	-1.16361	2.89369	-7.87751	1.22686e-07	3.77085e-06	7.69156
Scamp5	56807	secretory carrier membrane protein 5	1.34376	2.20213	7.86953	1.24649e-07	3.82207e-06	7.72778
Pcolce	18542	procollagen C-endopeptidase enhancer protein	0.790108	5.1279	7.86098	1.26786e-07	3.8784e-06	7.28242
Slc4a3	20536	solute carrier family 4 (anion exchanger), member 3	1.31526	3.54237	8.25869	1.28482e-07	3.92099e-06	7.56981
Ctsb	13030	cathepsin B	0.887316	8.70456	8.06781	1.29696e-07	3.93863e-06	7.28542
Vcam1	22329	vascular cell adhesion molecule 1	1.05169	1.82878	7.84897	1.29853e-07	3.93863e-06	7.71064
mt-Co1	NA	NA	-0.596111	15.1966	-7.8485	1.29976e-07	3.93863e-06	7.37204
2700089E24Rik	NA	NA	-0.640034	7.33687	-7.843	1.31407e-07	3.97267e-06	7.19755
Plce1	74055	phospholipase C, epsilon 1	0.871123	2.67881	7.83745	1.32869e-07	4.00748e-06	7.58499
A930003A15Rik	68162	RIKEN cDNA A930003A15 gene	1.69501	1.14264	7.83295	1.34065e-07	4.03414e-06	7.72958
Uaca	72565	uveal autoantigen with coiled-coil domains and ankyrin repeats	-0.639575	7.89041	-7.8271	1.35639e-07	4.06774e-06	7.16963
Parp6	67287	poly (ADP-ribose) polymerase family, member 6	-0.573091	4.9099	-7.82559	1.36048e-07	4.06774e-06	7.24643
Ppm1a	19042	protein phosphatase 1A, magnesium dependent, alpha isoform	-0.536509	7.39047	-7.8253	1.36127e-07	4.06774e-06	7.16169
Arhgap20	244867	Rho GTPase activating protein 20	-0.852406	4.66186	-7.82324	1.36687e-07	4.07503e-06	7.26722
Tfeb	21425	transcription factor EB	-0.597745	5.83678	-7.8219	1.37052e-07	4.0765e-06	7.17159
Smtnl2	276829	smoothelin-like 2	-0.701622	8.70398	-7.82019	1.3752e-07	4.08101e-06	7.16566
Dtnbp1	94245	dystrobrevin binding protein 1	-0.581296	4.94883	-7.81181	1.39841e-07	4.14038e-06	7.20585
Ralgds	19730	ral guanine nucleotide dissociation stimulator	0.625542	4.19092	7.80052	1.43028e-07	4.22505e-06	7.26495
Cd36	12491	CD36 molecule	-0.718639	7.95917	-7.79521	1.44554e-07	4.26039e-06	7.10676
Dtna	13527	dystrobrevin alpha	0.525136	6.62464	7.79116	1.4573e-07	4.28526e-06	7.08822
Emb	13723	embigin	1.38989	2.13357	7.78686	1.46988e-07	4.31244e-06	7.56768
Zfp467	68910	zinc finger protein 467	-0.906588	4.0415	-7.78413	1.47793e-07	4.32065e-06	7.27723
Zfand3	21769	zinc finger, AN1-type domain 3	-0.461994	6.80204	-7.78364	1.47938e-07	4.32065e-06	7.0743
Lamb1	16777	laminin B1	0.630139	4.69716	7.77767	1.49714e-07	4.36266e-06	7.14513
Mmp2	17390	matrix metallopeptidase 2	1.2374	5.66328	8.68125	1.54801e-07	4.50073e-06	7.27033
Sidt1	320007	SID1 transmembrane family, member 1	3.07933	-0.466679	7.75684	1.56092e-07	4.52807e-06	7.25547
Mrvi1	17540	MRV integration site 1	1.6009	2.98226	8.15652	1.5663e-07	4.53348e-06	7.49892
Zfpm2	22762	zinc finger protein, multitype 2	2.15485	0.0254177	7.75307	1.57274e-07	4.54193e-06	7.47973
Ubxn6	66530	UBX domain protein 6	-0.602395	5.95349	-7.7398	1.61513e-07	4.65396e-06	6.9975
Ephb3	13845	Eph receptor B3	1.62711	0.693664	7.7319	1.64094e-07	4.70947e-06	7.52962
Lsm14a	67070	LSM14A mRNA processing body assembly factor	-0.5355	6.24035	-7.72997	1.64733e-07	4.70947e-06	6.96843
Ptn	19242	pleiotrophin	2.2242	0.0436023	7.72672	1.65811e-07	4.70947e-06	7.41189
Tmem252	226040	transmembrane protein 252	0.862677	2.79689	7.72629	1.65953e-07	4.70947e-06	7.33902
Gcsh	68133	glycine cleavage system protein H (aminomethyl carrier)	-0.525279	4.87142	-7.72575	1.66135e-07	4.70947e-06	7.0405
Gm10425	100038720	predicted gene 10425	2.42524	-0.104171	7.72555	1.662e-07	4.70947e-06	7.34434
Chordc1	66917	cysteine and histidine-rich domain (CHORD)-containing, zinc-binding protein 1	-0.506932	5.52658	-7.72538	1.66259e-07	4.70947e-06	6.97873
Dnase2a	13423	deoxyribonuclease II alpha	0.907259	2.90803	7.72508	1.66358e-07	4.70947e-06	7.31554
2009-09-01	NA	NA	0.782938	4.42584	7.71998	1.68071e-07	4.74756e-06	7.0613
Cilp	214425	cartilage intermediate layer protein, nucleotide pyrophosphohydrolase	1.93294	6.23322	9.62199	1.68797e-07	4.74923e-06	7.36712
Fkbp10	14230	FK506 binding protein 10	1.12746	2.66304	7.71699	1.69082e-07	4.74923e-06	7.32521
Slc25a28	246696	solute carrier family 25, member 28	-0.589443	4.54218	-7.71615	1.69369e-07	4.74923e-06	7.06878
Cxcl16	66102	chemokine (C-X-C motif) ligand 16	1.57593	1.38035	7.71546	1.69602e-07	4.74923e-06	7.48578
Cd28	12487	CD28 antigen	-1.63166	1.63882	-7.70783	1.72224e-07	4.80727e-06	7.46505
Snx7	76561	sorting nexin 7	1.26351	1.68883	7.70726	1.7242e-07	4.80727e-06	7.46246
Fam213b	NA	NA	-0.526658	6.68681	-7.70023	1.74877e-07	4.86528e-06	6.90348
Hook1	77963	hook microtubule tethering protein 1	-0.900308	4.98384	-7.84627	1.7547e-07	4.87129e-06	7.02179
Ckb	12709	creatine kinase, brain	1.40721	3.24404	8.08685	1.76287e-07	4.87817e-06	7.30745
Mstn	17700	myostatin	-1.44301	5.45758	-8.84087	1.76703e-07	4.87817e-06	7.2257
Rnf113a2	66381	ring finger protein 113A2	-0.793015	3.0934	-7.69464	1.76852e-07	4.87817e-06	7.25382
Fez2	225020	fasciculation and elongation protein zeta 2 (zygin II)	-0.556822	6.4236	-7.68039	1.82001e-07	5.00949e-06	6.86449
Oas2	246728	2'-5' oligoadenylate synthetase 2	1.48629	1.97572	7.6793	1.82399e-07	5.00975e-06	7.35758
C77080	97130	expressed sequence C77080	1.92889	1.43677	7.68562	1.82987e-07	5.01525e-06	7.42722
Gm12185	620913	predicted gene 12185	1.65145	1.8418	7.73377	1.87989e-07	5.13506e-06	7.36009
Aim2	383619	absent in melanoma 2	1.90461	-0.162101	7.66388	1.88154e-07	5.13506e-06	7.26133
Os9	216440	amplified in osteosarcoma	0.840411	4.39256	7.65954	1.8981e-07	5.16933e-06	6.95036
Slc4a10	94229	solute carrier family 4, sodium bicarbonate cotransporter-like, member 10	-4.02396	-1.0993	-7.65338	1.92183e-07	5.21691e-06	6.66281
Lipa	16889	lysosomal acid lipase A	1.36209	3.38012	8.12124	1.92366e-07	5.21691e-06	7.18907
Kpna1	16646	karyopherin (importin) alpha 1	-0.443359	7.45876	-7.64825	1.94183e-07	5.25516e-06	6.79833
Jarid2	16468	jumonji, AT rich interactive domain 2	0.734522	4.73209	7.64379	1.95939e-07	5.29159e-06	6.87437
Rab12	19328	RAB12, member RAS oncogene family	-0.538455	7.55662	-7.63889	1.97888e-07	5.33307e-06	6.77938
Ngfr	18053	nerve growth factor receptor (TNFR superfamily, member 16)	2.23072	-0.117749	7.63533	1.99313e-07	5.36028e-06	7.19205
Lhfpl2	218454	lipoma HMGIC fusion partner-like 2	1.50734	2.46743	7.85033	2.0301e-07	5.44835e-06	7.2281
Hspa1l	15482	heat shock protein 1-like	-1.16456	2.36236	-7.62418	2.03858e-07	5.45976e-06	7.22667
Sorcs2	81840	sortilin-related VPS10 domain containing receptor 2	1.41464	1.06807	7.62084	2.05236e-07	5.47632e-06	7.3161
Coa6	67892	cytochrome c oxidase assembly factor 6	-0.727151	3.4363	-7.62063	2.05325e-07	5.47632e-06	7.02477
Tlr2	24088	toll-like receptor 2	1.63852	1.05404	7.61537	2.07522e-07	5.52351e-06	7.30485
Kcnh2	16511	potassium voltage-gated channel, subfamily H (eag-related), member 2	1.16368	1.78703	7.61201	2.08938e-07	5.54974e-06	7.27369
Zfp568	243905	zinc finger protein 568	0.766825	3.8287	7.6092	2.10126e-07	5.56986e-06	6.91734
Ssc5d	269855	scavenger receptor cysteine rich family, 5 domains	1.11022	3.59482	7.78699	2.11013e-07	5.57244e-06	6.99855
Tubb2a	22151	tubulin, beta 2A class IIA	1.28906	3.62683	8.04817	2.11225e-07	5.57244e-06	7.06135
Pld2	18806	phospholipase D2	0.713728	4.24355	7.60594	2.11519e-07	5.57244e-06	6.86192
Ubl3	24109	ubiquitin-like 3	-0.534491	6.27309	-7.60314	2.12721e-07	5.59269e-06	6.70563
Lgmn	19141	legumain	1.66106	5.90896	9.1266	2.1362e-07	5.59394e-06	7.07247
Bmp1	12153	bone morphogenetic protein 1	0.750627	4.57107	7.60102	2.13635e-07	5.59394e-06	6.80701
2310015D24Rik	70100	RIKEN cDNA 2310015D24 gene	0.851868	4.61834	7.60027	2.17956e-07	5.6847e-06	6.8042
Zfp91	109910	zinc finger protein 91	-0.536347	7.88452	-7.59107	2.17982e-07	5.6847e-06	6.68404
Hk3	212032	hexokinase 3	3.00368	0.256115	7.75506	2.18671e-07	5.69117e-06	7.19427
Etfdh	66841	electron transferring flavoprotein, dehydrogenase	-0.600595	7.14236	-7.57812	2.2378e-07	5.81243e-06	6.65185
Adipor1	72674	adiponectin receptor 1	-0.531615	8.12946	-7.5719	2.2662e-07	5.87438e-06	6.64675
AF251705	NA	NA	3.47478	-0.0991906	7.79633	2.27145e-07	5.87617e-06	7.07087
Dok5	76829	docking protein 5	-2.00462	1.14607	-7.55387	2.35069e-07	6.06902e-06	7.18669
Chchd3	66075	coiled-coil-helix-coiled-coil-helix domain containing 3	-0.612623	8.17552	-7.54468	2.39496e-07	6.15138e-06	6.59222
Cisd2	67006	CDGSH iron sulfur domain 2	-0.532832	5.43662	-7.54451	2.3958e-07	6.15138e-06	6.61712
Mpeg1	17476	macrophage expressed gene 1	3.07133	3.50776	9.5397	2.4026e-07	6.15138e-06	7.28916
C1qtnf3	81799	C1q and tumor necrosis factor related protein 3	2.52358	0.914375	7.90481	2.40289e-07	6.15138e-06	7.22058
Tmc6	217353	transmembrane channel-like gene family 6	1.17081	2.42386	7.54197	2.40823e-07	6.15138e-06	7.04982
Egln1	112405	egl-9 family hypoxia-inducible factor 1	-0.548871	8.03286	-7.54129	2.41152e-07	6.15138e-06	6.58259
Mreg	381269	melanoregulin	-0.738569	5.19853	-7.54039	2.41595e-07	6.15138e-06	6.6356
AI607873	NA	NA	1.58922	2.58472	7.82248	2.43252e-07	6.18137e-06	7.07575
Pgm5	226041	phosphoglucomutase 5	0.776525	4.33984	7.52599	2.48774e-07	6.30927e-06	6.6663
Nek9	217718	NIMA (never in mitosis gene a)-related expressed kinase 9	-0.497533	7.93675	-7.51503	2.54384e-07	6.43891e-06	6.52626
Fat1	14107	FAT atypical cadherin 1	0.985826	2.48073	7.50931	2.57367e-07	6.50166e-06	6.94291
Ddr2	18214	discoidin domain receptor family, member 2	0.836578	4.93464	7.59706	2.58598e-07	6.51999e-06	6.59586
Ociad2	433904	OCIA domain containing 2	-0.62126	5.88232	-7.49993	2.62333e-07	6.58846e-06	6.50426
Kcng4	66733	potassium voltage-gated channel, subfamily G, member 4	-1.05893	4.70209	-7.86815	2.62334e-07	6.58846e-06	6.71036
Srp54b	665155	signal recognition particle 54B	-0.668639	6.53557	-7.49631	2.64277e-07	6.62437e-06	6.48232
Ntmt1	66617	N-terminal Xaa-Pro-Lys N-methyltransferase 1	-0.709601	3.81753	-7.49106	2.67118e-07	6.68261e-06	6.69163
2310065F04Rik	74184	RIKEN cDNA 2310065F04 gene	-1.45978	6.09826	-8.71137	2.70545e-07	6.75525e-06	6.78857
P2rx7	18439	purinergic receptor P2X, ligand-gated ion channel, 7	1.04994	1.89339	7.48159	2.72329e-07	6.77421e-06	6.96441
Cobl	12808	cordon-bleu WH2 repeat	0.534883	5.683	7.48155	2.72354e-07	6.77421e-06	6.46906
Morc4	75746	microrchidia 4	0.853365	2.72785	7.46474	2.81863e-07	6.99724e-06	6.80158
Ctsa	19025	cathepsin A	0.470463	6.24309	7.45813	2.85696e-07	7.0788e-06	6.40085
Abhd6	66082	abhydrolase domain containing 6	-0.980234	2.30862	-7.45153	2.89577e-07	7.15397e-06	6.88767
Csde1	229663	cold shock domain containing E1, RNA binding	-0.533158	9.90894	-7.45109	2.89839e-07	7.15397e-06	6.43264
Tnks2	74493	tankyrase, TRF1-interacting ankyrin-related ADP-ribose polymerase 2	-0.494613	7.36977	-7.44839	2.91439e-07	7.17454e-06	6.3823
Fras1	231470	Fraser extracellular matrix complex subunit 1	1.36833	2.21422	7.44566	2.93072e-07	7.17454e-06	6.86257
Athl1	NA	NA	0.968619	2.50283	7.44462	2.93699e-07	7.17454e-06	6.81576
L2hgdh	217666	L-2-hydroxyglutarate dehydrogenase	-0.586535	5.40322	-7.44423	2.93931e-07	7.17454e-06	6.40913
Etfa	110842	electron transferring flavoprotein, alpha polypeptide	-0.535386	7.52709	-7.44372	2.94242e-07	7.17454e-06	6.37456
Abcd2	26874	ATP-binding cassette, sub-family D (ALD), member 2	-0.659661	5.61048	-7.44288	2.94742e-07	7.17454e-06	6.39947
Vwa5a	67776	von Willebrand factor A domain containing 5A	0.722755	5.02321	7.44235	2.95065e-07	7.17454e-06	6.42806
Cab39l	69008	calcium binding protein 39-like	-0.588193	4.67076	-7.44226	2.95118e-07	7.17454e-06	6.47604
Slc25a19	67283	solute carrier family 25 (mitochondrial thiamine pyrophosphate carrier), member 19	-0.501532	5.09094	-7.44078	2.96013e-07	7.18276e-06	6.42388
Agtrap	11610	angiotensin II, type I receptor-associated protein	0.660642	4.29906	7.43956	2.96752e-07	7.18719e-06	6.50047
Lhpp	76429	phospholysine phosphohistidine inorganic pyrophosphate phosphatase	-0.662172	3.76905	-7.43806	2.97665e-07	7.19579e-06	6.60288
Gm15337	100503620	predicted gene 15337	2.12195	0.127028	7.43603	2.98904e-07	7.19682e-06	6.86957
Mvp	78388	major vault protein	0.771973	5.59444	7.50037	2.99225e-07	7.19682e-06	6.39317
Slc30a2	230810	solute carrier family 30 (zinc transporter), member 2	-0.837602	5.65574	-7.59084	2.9938e-07	7.19682e-06	6.43593
Vamp5	53620	vesicle-associated membrane protein 5	-0.603269	5.84885	-7.43418	3.00039e-07	7.19926e-06	6.36767
Sall4	99377	spalt like transcription factor 4	-1.67873	0.77547	-7.43068	3.022e-07	7.23765e-06	6.92254
Cd47	16423	CD47 antigen (Rh-related antigen, integrin-associated signal transducer)	0.598629	4.74478	7.41437	3.12467e-07	7.4697e-06	6.39639
Sertad4	214791	SERTA domain containing 4	1.28589	1.6686	7.40939	3.15671e-07	7.53233e-06	6.86388
Antxr2	71914	anthrax toxin receptor 2	0.845238	3.96484	7.40774	3.16743e-07	7.54398e-06	6.48471
Lima1	65970	LIM domain and actin binding 1	0.815211	3.7528	7.40682	3.17339e-07	7.54426e-06	6.52874
Wbscr16	NA	NA	-0.542579	4.79239	-7.39509	3.25069e-07	7.70257e-06	6.36259
Lbh	77889	limb-bud and heart	0.787424	3.57104	7.3949	3.25192e-07	7.70257e-06	6.50677
Ech1	51798	enoyl coenzyme A hydratase 1, peroxisomal	-0.647098	7.62171	-7.38715	3.30406e-07	7.81175e-06	6.25608
Rragd	52187	Ras-related GTP binding D	-0.578678	8.04471	-7.37875	3.36158e-07	7.93321e-06	6.24235
Cttn	13043	cortactin	0.624581	4.93507	7.37706	3.3733e-07	7.94635e-06	6.30135
Mcee	73724	methylmalonyl CoA epimerase	-0.57027	5.32339	-7.37207	3.40804e-07	8.01355e-06	6.26328
Rab20	19332	RAB20, member RAS oncogene family	-1.65015	0.864446	-7.37048	3.41917e-07	8.02511e-06	6.81499
Golph3	66629	golgi phosphoprotein 3	-0.565442	5.69942	-7.36866	3.43206e-07	8.04073e-06	6.23277
Hvcn1	74096	hydrogen voltage-gated channel 1	1.44642	1.14452	7.36513	3.45705e-07	8.08461e-06	6.80943
Ly86	17084	lymphocyte antigen 86	1.75051	1.52231	7.41907	3.55344e-07	8.29501e-06	6.76399
Fndc1	68655	fibronectin type III domain containing 1	0.825683	5.02758	7.46718	3.58038e-07	8.3428e-06	6.2626
Tanc1	66860	tetratricopeptide repeat, ankyrin repeat and coiled-coil containing 1	0.567922	3.47358	7.34576	3.59757e-07	8.36775e-06	6.42744
Ikbke	56489	inhibitor of kappaB kinase epsilon	1.9023	0.52845	7.34442	3.60751e-07	8.37577e-06	6.75845
2310016D03Rik	69566	RIKEN cDNA 2310016D03 gene	-1.47976	0.86423	-7.34227	3.62355e-07	8.39793e-06	6.76887
Slc44a2	68682	solute carrier family 44, member 2	0.429795	7.90761	7.33278	3.69505e-07	8.5454e-06	6.14374
Col5a1	12831	collagen, type V, alpha 1	1.42812	5.16089	8.46695	3.70043e-07	8.5454e-06	6.47226
Aif1	11629	allograft inflammatory factor 1	2.00383	0.670576	7.33024	3.7145e-07	8.56257e-06	6.73188
Nrd1	230598	nardilysin, N-arginine dibasic convertase, NRD convertase 1	-0.435903	7.90807	-7.32695	3.73975e-07	8.60187e-06	6.13183
Myom2	17930	myomesin 2	0.616304	10.6547	7.32628	3.74487e-07	8.60187e-06	6.18863
Rian	75745	RNA imprinted and accumulated in nucleus	0.86968	3.67657	7.32409	3.76187e-07	8.62558e-06	6.33106
Acadvl	11370	acyl-Coenzyme A dehydrogenase, very long chain	-0.553254	7.3075	-7.30707	3.89624e-07	8.91783e-06	6.08523
Olfml2b	320078	olfactomedin-like 2B	1.09118	2.99318	7.3163	3.90792e-07	8.92328e-06	6.42879
Tceal8	66684	transcription elongation factor A (SII)-like 8	0.631754	3.82522	7.30506	3.91245e-07	8.92328e-06	6.27348
Sox11	20666	SRY (sex determining region Y)-box 11	3.80554	-1.07956	7.30167	3.94301e-07	8.97712e-06	6.1939
Hnmt	140483	histamine N-methyltransferase	-1.51884	1.05932	-7.29656	3.98176e-07	9.03476e-06	6.67822
Cat	12359	catalase	-0.515309	6.26823	-7.29611	3.98542e-07	9.03476e-06	6.06225
Id2	15902	inhibitor of DNA binding 2	1.03878	1.64068	7.29564	3.98932e-07	9.03476e-06	6.63663
Zbed5	71970	zinc finger, BED type containing 5	-0.640298	6.04161	-7.29269	4.01373e-07	9.07412e-06	6.06045
Aknad1	329738	AKNA domain containing 1	2.74983	-1.54099	7.28781	4.05437e-07	9.14999e-06	6.042
Tecta	21683	tectorin alpha	-3.02649	-0.870983	-7.28543	4.07435e-07	9.17903e-06	6.18654
Prkar2a	19087	protein kinase, cAMP dependent regulatory, type II alpha	-0.524048	7.57755	-7.27981	4.12198e-07	9.26952e-06	6.02882
Tuba1b	22143	tubulin, alpha 1B	1.30606	5.71129	8.29106	4.12888e-07	9.26952e-06	6.3132
Gstm5	14866	glutathione S-transferase, mu 5	-0.683122	5.71817	-7.27793	4.13805e-07	9.27396e-06	6.0465
Krt8	16691	keratin 8	2.94737	-0.532406	7.27675	4.14813e-07	9.28044e-06	6.45171
Cdc42ep4	56699	CDC42 effector protein (Rho GTPase binding) 4	0.741301	2.99682	7.27346	4.17649e-07	9.32774e-06	6.38633
Marveld1	277010	MARVEL (membrane-associating) domain containing 1	0.820127	3.39859	7.27204	4.18876e-07	9.33899e-06	6.30907
Creb3l2	208647	cAMP responsive element binding protein 3-like 2	0.689876	4.49707	7.27026	4.20421e-07	9.35727e-06	6.1311
Kpna3	16648	karyopherin (importin) alpha 3	-0.530568	7.47074	-7.26652	4.2369e-07	9.4138e-06	6.00017
Tiam1	21844	T cell lymphoma invasion and metastasis 1	-1.60625	1.84387	-7.26158	4.28048e-07	9.49428e-06	6.58421
Spryd7	66674	SPRY domain containing 7	-0.62121	5.6276	-7.25758	4.31602e-07	9.55669e-06	6.00739
Limd1	29806	LIM domains containing 1	-0.422386	6.50069	-7.25594	4.33074e-07	9.57286e-06	5.9758
Csf2rb	12983	colony stimulating factor 2 receptor, beta, low-affinity (granulocyte-macrophage)	1.90508	2.02967	7.59098	4.38127e-07	9.63813e-06	6.58607
Rabgef1	56715	RAB guanine nucleotide exchange factor (GEF) 1	-0.435527	6.48618	-7.25026	4.38202e-07	9.63813e-06	5.96369
Gm7325	NA	NA	3.39318	-1.6564	7.25018	4.38267e-07	9.63813e-06	6.15757
Reep5	13476	receptor accessory protein 5	0.471927	7.57055	7.24302	4.4482e-07	9.76561e-06	5.9501
Sfrp1	20377	secreted frizzled-related protein 1	1.27995	1.9063	7.23574	4.51583e-07	9.88652e-06	6.48729
Car8	12319	carbonic anhydrase 8	-1.12196	2.57971	-7.23469	4.52569e-07	9.88652e-06	6.40996
F7	14068	coagulation factor VII	6.89606	-2.90571	8.05602	4.52625e-07	9.88652e-06	5.71478
AI118078	NA	NA	-1.79991	1.20202	-7.23172	4.55368e-07	9.92677e-06	6.54849
Map4k4	26921	mitogen-activated protein kinase kinase kinase kinase 4	0.565	4.92399	7.23104	4.56006e-07	9.92677e-06	5.98635
Cul7	66515	cullin 7	0.900644	3.19246	7.22964	4.57333e-07	9.9389e-06	6.21886
Fam195a	NA	NA	-0.835622	4.65414	-7.30107	4.58858e-07	9.95529e-06	6.04295
Rap1gap2	380711	RAP1 GTPase activating protein 2	0.813857	4.32556	7.22711	4.60097e-07	9.96542e-06	6.05054
Uap1l1	227620	UDP-N-acteylglucosamine pyrophosphorylase 1-like 1	1.028	2.88989	7.21334	4.73077e-07	1.02294e-05	6.27365
Tspo	12257	translocator protein	0.870088	4.9347	7.40236	4.80849e-07	1.03801e-05	5.99423
Amz2	13929	archaelysin family metallopeptidase 2	-0.443618	6.45187	-7.20461	4.81727e-07	1.03817e-05	5.86741
Bcl2l11	12125	BCL2-like 11 (apoptosis facilitator)	0.75841	3.57333	7.20013	4.86235e-07	1.04613e-05	6.11504
Rsu1	20163	Ras suppressor protein 1	0.595534	4.47931	7.19919	4.87185e-07	1.04643e-05	5.98598
Ttc7	225049	tetratricopeptide repeat domain 7	0.691634	4.46595	7.19763	4.88766e-07	1.04809e-05	5.97362
Crtap	56693	cartilage associated protein	0.875783	3.11431	7.19679	4.89618e-07	1.04817e-05	6.19185
Tnfaip2	21928	tumor necrosis factor, alpha-induced protein 2	0.819325	6.49968	7.42688	4.90644e-07	1.04863e-05	5.91202
Frmpd1	666060	FERM and PDZ domain containing 1	-1.51134	0.930408	-7.19306	4.93434e-07	1.05285e-05	6.47045
Adamts5	23794	a disintegrin-like and metallopeptidase (reprolysin type) with thrombospondin type 1 motif, 5 (aggrecanase-2)	1.00874	5.0531	7.63522	4.98834e-07	1.06262e-05	6.01825
Rictor	78757	RPTOR independent companion of MTOR, complex 2	-0.734825	4.02598	-7.18524	5.01528e-07	1.06659e-05	6.02986
Stambpl1	76630	STAM binding protein like 1	1.74084	0.0392438	7.18402	5.02804e-07	1.06755e-05	6.39784
Ube2b	22210	ubiquitin-conjugating enzyme E2B	-0.54264	8.9572	-7.18264	5.04246e-07	1.0687e-05	5.84373
Ndufb4	68194	NADH:ubiquinone oxidoreductase subunit B4	-0.658244	7.09934	-7.18192	5.05003e-07	1.0687e-05	5.81811
Ifrd1	15982	interferon-related developmental regulator 1	-0.697177	5.31847	-7.17299	5.14475e-07	1.08697e-05	5.84931
Gm12224	100503752	predicted gene 12224	-0.70402	3.88204	-7.1708	5.16827e-07	1.09015e-05	6.03877
4933434E20Rik	99650	RIKEN cDNA 4933434E20 gene	-0.570109	6.25423	-7.16722	5.20698e-07	1.09652e-05	5.79169
Dio2	13371	deiodinase, iodothyronine, type II	1.46463	1.72712	7.16046	5.28081e-07	1.11026e-05	6.33042
Zfp770	228491	zinc finger protein 770	-0.654099	4.7471	-7.15582	5.33209e-07	1.11922e-05	5.85816
Tmem176a	66058	transmembrane protein 176A	1.16058	2.66915	7.15453	5.3465e-07	1.12042e-05	6.19145
Col16a1	107581	collagen, type XVI, alpha 1	1.10911	2.68993	7.15056	5.39088e-07	1.12633e-05	6.15321
Tmem43	74122	transmembrane protein 43	0.584192	5.3741	7.15045	5.39215e-07	1.12633e-05	5.79038
Parva	57342	parvin, alpha	0.663463	4.11987	7.14938	5.40425e-07	1.1268e-05	5.92248
Cacnb3	12297	calcium channel, voltage-dependent, beta 3 subunit	1.3358	1.12922	7.1487	5.41184e-07	1.1268e-05	6.37527
Abr	109934	active BCR-related gene	0.998805	3.87684	7.34082	5.42271e-07	1.12724e-05	5.99368
Snai2	20583	snail family zinc finger 2	1.48056	0.695872	7.14081	5.50166e-07	1.14182e-05	6.36668
Col9a1	12839	collagen, type IX, alpha 1	-3.20611	1.09717	-7.46949	5.52312e-07	1.14284e-05	6.3482
Bcl2	12043	B cell leukemia/lymphoma 2	-1.90358	2.39544	-7.57917	5.52432e-07	1.14284e-05	6.35412
Tlr6	21899	toll-like receptor 6	2.69634	-0.291855	7.13469	5.5724e-07	1.15095e-05	6.20399
Cnn3	71994	calponin 3, acidic	0.672898	4.39556	7.12518	5.68411e-07	1.17214e-05	5.82432
Abcb4	18670	ATP-binding cassette, sub-family B (MDR/TAP), member 4	-0.577226	7.09922	-7.12399	5.69826e-07	1.17319e-05	5.69432
Armcx2	67416	armadillo repeat containing, X-linked 2	1.08674	2.23775	7.12204	5.72155e-07	1.17611e-05	6.17221
Cry1	12952	cryptochrome 1 (photolyase-like)	-0.792196	3.524	-7.11719	5.7798e-07	1.18619e-05	5.96852
Tmem64	100201	transmembrane protein 64	-0.521457	7.18792	-7.11039	5.86253e-07	1.20126e-05	5.66586
Clcn5	12728	chloride channel, voltage-sensitive 5	1.10801	1.89339	7.10928	5.87615e-07	1.20214e-05	6.20942
Myof	226101	myoferlin	1.42397	3.17565	7.59106	5.88645e-07	1.20235e-05	6.11898
Igdcc4	56741	immunoglobulin superfamily, DCC subclass, member 4	0.618928	5.67019	7.1032	5.9514e-07	1.21369e-05	5.66088
Galnt15	78754	polypeptide N-acetylgalactosaminyltransferase 15	0.580023	4.62979	7.09546	6.04852e-07	1.23056e-05	5.74979
Acyp2	75572	acylphosphatase 2, muscle type	-0.658327	7.02683	-7.09509	6.05317e-07	1.23056e-05	5.63261
Lgals3	16854	lectin, galactose binding, soluble 3	3.64556	4.03468	9.17395	6.06881e-07	1.2318e-05	6.36943
Tns3	319939	tensin 3	1.07203	3.76131	7.36372	6.08668e-07	1.23348e-05	5.91935
Gm28651	102640484	predicted gene 28651	-1.45252	1.24996	-7.08936	6.12624e-07	1.23956e-05	6.25611
Arhgef25	52666	Rho guanine nucleotide exchange factor (GEF) 25	0.632048	4.01044	7.08816	6.14164e-07	1.24073e-05	5.81203
Kcnn1	84036	potassium intermediate/small conductance calcium-activated channel, subfamily N, member 1	-0.598422	4.50535	-7.08617	6.16728e-07	1.24396e-05	5.73719
Rgs1	50778	regulator of G-protein signaling 1	5.69319	-2.85645	7.58492	6.18744e-07	1.24608e-05	5.56897
Ift27	67042	intraflagellar transport 27	0.697415	3.44466	7.0829	6.20967e-07	1.24861e-05	5.88515
Cox6a2	12862	cytochrome c oxidase subunit 6A2	-0.585637	9.41318	-7.0809	6.2357e-07	1.24999e-05	5.63727
Mrc2	17534	mannose receptor, C type 2	0.91839	3.72123	7.11937	6.24508e-07	1.24999e-05	5.83675
Adamts20	223838	a disintegrin-like and metallopeptidase (reprolysin type) with thrombospondin type 1 motif, 20	1.91862	2.32261	7.68622	6.24559e-07	1.24999e-05	6.22957
Ostn	239790	osteocrin	-2.1157	3.76662	-8.33221	6.25796e-07	1.25053e-05	6.20559
Sdc1	20969	syndecan 1	1.16845	1.88242	7.07705	6.28618e-07	1.25146e-05	6.1727
Lonp2	66887	lon peptidase 2, peroxisomal	-0.439775	6.0911	-7.0767	6.29078e-07	1.25146e-05	5.60071
Trap1	68015	TNF receptor-associated protein 1	-0.438598	7.13592	-7.07663	6.29171e-07	1.25146e-05	5.59304
Klhdc8b	78267	kelch domain containing 8B	0.788864	2.66928	7.07479	6.31609e-07	1.25244e-05	6.02045
Plcl1	227120	phospholipase C-like 1	0.846934	3.10745	7.07478	6.3161e-07	1.25244e-05	5.93618
Slc9a2	226999	solute carrier family 9 (sodium/hydrogen exchanger), member 2	-0.532924	5.35809	-7.07406	6.32574e-07	1.25244e-05	5.62036
Sgpl1	20397	sphingosine phosphate lyase 1	0.911992	4.14012	7.20505	6.39869e-07	1.26141e-05	5.77762
Clec12a	232413	C-type lectin domain family 12, member a	2.10183	1.18867	7.30171	6.39999e-07	1.26141e-05	6.24684
Dennd2a	209773	DENN/MADD domain containing 2A	1.04175	1.85953	7.06846	6.40038e-07	1.26141e-05	6.1321
Sspn	16651	sarcospan	0.400349	6.76865	7.06771	6.4105e-07	1.26148e-05	5.57194
Trappc6b	78232	trafficking protein particle complex 6B	-0.463913	5.06054	-7.06565	6.43824e-07	1.26403e-05	5.63563
Atp6ap1	54411	ATPase, H+ transporting, lysosomal accessory protein 1	0.395307	7.13047	7.06529	6.44305e-07	1.26403e-05	5.56821
AK157302	432732	cDNA sequence AK157302	-0.54135	6.31969	-7.06419	6.45798e-07	1.26504e-05	5.5696
Npc2	67963	NPC intracellular cholesterol transporter 2	0.657284	5.57361	7.06169	6.49187e-07	1.26806e-05	5.5828
Dusp4	319520	dual specificity phosphatase 4	1.73603	0.802516	7.06158	6.49331e-07	1.26806e-05	6.20553
Slc25a26	67582	solute carrier family 25 (mitochondrial carrier, phosphate carrier), member 26	-0.53597	4.42968	-7.06088	6.50288e-07	1.26806e-05	5.69051
Galnt1	14423	polypeptide N-acetylgalactosaminyltransferase 1	-0.458528	6.47321	-7.05812	6.54063e-07	1.2735e-05	5.55427
Svep1	64817	sushi, von Willebrand factor type A, EGF and pentraxin domain containing 1	1.0911	3.52725	7.22734	6.56762e-07	1.27655e-05	5.88025
Tph1	21990	tryptophan hydroxylase 1	-1.62503	0.46039	-7.05554	6.5761e-07	1.27655e-05	6.17026
Baiap2l1	66898	BAI1-associated protein 2-like 1	1.61818	0.642784	7.05189	6.62667e-07	1.28444e-05	6.18497
Gns	75612	glucosamine (N-acetyl)-6-sulfatase	0.553835	5.44758	7.048	6.68103e-07	1.29303e-05	5.563
Dgat2	67800	diacylglycerol O-acyltransferase 2	-1.2422	4.72444	-7.78437	6.73561e-07	1.30165e-05	5.84058
Il20rb	213208	interleukin 20 receptor beta	1.30063	1.98641	7.04302	6.75121e-07	1.30271e-05	6.08649
Dph3	105638	diphthamine biosynthesis 3	-0.527168	5.14602	-7.04045	6.78769e-07	1.30779e-05	5.57622
Map3k9	338372	mitogen-activated protein kinase kinase kinase 9	1.67339	0.434108	7.03891	6.80972e-07	1.31008e-05	6.14644
Hadhb	231086	hydroxyacyl-Coenzyme A dehydrogenase/3-ketoacyl-Coenzyme A thiolase/enoyl-Coenzyme A hydratase (trifunctional protein), beta subunit	-0.628636	8.54175	-7.03708	6.83602e-07	1.31319e-05	5.52628
Hlf	217082	hepatic leukemia factor	-1.88577	2.82688	-7.55112	6.89707e-07	1.32295e-05	6.12936
Pcnx	54604	pecanex homolog	-0.464034	6.29478	-7.02926	6.94914e-07	1.33096e-05	5.49351
Madd	228355	MAP-kinase activating death domain	0.702682	3.34013	7.02732	6.97762e-07	1.33417e-05	5.79731
Ablim2	231148	actin-binding LIM protein 2	0.661653	5.89624	7.02671	6.98656e-07	1.33417e-05	5.49364
Mb	17189	myoglobin	-1.26759	11.3832	-7.84858	7.00658e-07	1.33601e-05	5.79722
Ublcp1	79560	ubiquitin-like domain containing CTD phosphatase 1	-0.536827	4.24833	-7.02403	7.02607e-07	1.33701e-05	5.63343
Ctsc	13032	cathepsin C	0.541942	5.66649	7.02359	7.03254e-07	1.33701e-05	5.49656
Lamc1	226519	laminin, gamma 1	0.594253	6.45954	7.01802	7.1154e-07	1.35078e-05	5.46524
Nudt19	110959	nudix (nucleoside diphosphate linked moiety X)-type motif 19	-0.553599	5.48208	-7.00291	7.34524e-07	1.39236e-05	5.4695
Osbpl5	79196	oxysterol binding protein-like 5	0.555152	4.36865	6.99817	7.41876e-07	1.40423e-05	5.56066
Actc1	11464	actin, alpha, cardiac muscle 1	2.55045	8.12191	8.96558	7.55135e-07	1.42724e-05	5.91405
Aurka	20878	aurora kinase A	-0.98207	3.09973	-6.98833	7.57419e-07	1.42946e-05	5.7998
Sec16b	89867	SEC16 homolog B (S. cerevisiae)	1.12516	1.85909	6.97934	7.71903e-07	1.45467e-05	5.93979
Hibch	227095	3-hydroxyisobutyryl-Coenzyme A hydrolase	-0.514326	5.37371	-6.97598	7.77389e-07	1.46287e-05	5.41043
Colq	382864	collagen-like tail subunit (single strand of homotrimer) of asymmetric acetylcholinesterase	0.731388	3.75755	6.97378	7.81008e-07	1.46754e-05	5.59504
Atmin	234776	ATM interactor	-0.501083	5.21534	-6.96895	7.89009e-07	1.47605e-05	5.42039
Glrp1	14659	glutamine repeat protein 1	3.82851	-2.2955	6.9684	7.89911e-07	1.47605e-05	5.35497
Rmdn1	66302	regulator of microtubule dynamics 1	-0.689173	5.01695	-6.96837	7.89965e-07	1.47605e-05	5.42829
Ugcg	22234	UDP-glucose ceramide glucosyltransferase	0.659341	3.59163	6.96829	7.90106e-07	1.47605e-05	5.606
Rnf11	29864	ring finger protein 11	-0.614409	7.3685	-6.96611	7.93745e-07	1.47919e-05	5.35727
Ctss	13040	cathepsin S	3.16243	4.08046	8.89913	7.94081e-07	1.47919e-05	6.05041
Podn	242608	podocan	0.898298	3.31661	6.95861	8.06399e-07	1.49997e-05	5.65302
Gm4841	225594	predicted gene 4841	2.61023	4.11711	8.66151	8.11836e-07	1.50791e-05	5.97716
Slc23a3	22626	solute carrier family 23 (nucleobase transporters), member 3	2.13819	-0.596347	6.95366	8.14873e-07	1.51088e-05	5.83274
9630033F20Rik	NA	NA	-0.714629	7.13422	-7.02877	8.15777e-07	1.51088e-05	5.35081
Rin2	74030	Ras and Rab interactor 2	0.859594	4.00269	6.99707	8.17553e-07	1.51103e-05	5.52001
Gnpnat1	54342	glucosamine-phosphate N-acetyltransferase 1	-0.666921	4.582	-6.95173	8.18197e-07	1.51103e-05	5.43454
Loxl2	94352	lysyl oxidase-like 2	0.992669	3.73343	7.12657	8.21413e-07	1.5148e-05	5.58901
Fdft1	14137	farnesyl diphosphate farnesyl transferase 1	-0.694177	6.00042	-6.97804	8.2312e-07	1.51579e-05	5.33857
Slc2a3	20527	solute carrier family 2 (facilitated glucose transporter), member 3	-1.32432	3.87406	-7.3734	8.3436e-07	1.5343e-05	5.73265
Gm16118	102632420	predicted gene 16118	-2.41792	-0.299715	-6.93782	8.42607e-07	1.54726e-05	5.81074
Paip2b	232164	poly(A) binding protein interacting protein 2B	-0.557625	7.01638	-6.93684	8.44356e-07	1.54827e-05	5.29215
Asah1	11886	N-acylsphingosine amidohydrolase 1	0.629155	4.45444	6.93497	8.477e-07	1.55219e-05	5.41377
Hjurp	381280	Holliday junction recognition protein	0.625151	4.35155	6.93255	8.52048e-07	1.55794e-05	5.41895
Six1	20471	sine oculis-related homeobox 1	-0.505588	6.31704	-6.93064	8.55484e-07	1.56201e-05	5.28082
Ptgfrn	19221	prostaglandin F2 receptor negative regulator	0.809084	3.78225	6.92973	8.57136e-07	1.56282e-05	5.4862
Gm17396	100502649	predicted gene, 17396	1.91882	-0.0371006	6.92839	8.59568e-07	1.56504e-05	5.89502
Uqcc1	56046	ubiquinol-cytochrome c reductase complex assembly factor 1	-0.440611	6.94168	-6.92044	8.74148e-07	1.58935e-05	5.25623
Coq10a	210582	coenzyme Q10A	-0.535929	8.34193	-6.91734	8.79906e-07	1.59757e-05	5.26393
Srpx	51795	sushi-repeat-containing protein	1.13204	2.06779	6.91539	8.8355e-07	1.60193e-05	5.78584
Msln	56047	mesothelin	4.09773	-0.0117745	7.38527	8.99908e-07	1.6293e-05	5.77671
AW551984	244810	expressed sequence AW551984	2.08081	-0.156805	6.90596	9.01365e-07	1.62965e-05	5.83631
Lpin1	14245	lipin 1	-0.615377	7.94967	-6.90446	9.04225e-07	1.63254e-05	5.22968
Dynll2	68097	dynein light chain LC8-type 2	-0.54453	8.83504	-6.90134	9.10225e-07	1.63943e-05	5.23827
Col23a1	237759	collagen, type XXIII, alpha 1	1.26972	1.7045	6.90115	9.10582e-07	1.63943e-05	5.80593
Eno1b	433182	enolase 1B, retrotransposed	1.27222	1.29974	6.8973	9.18042e-07	1.65056e-05	5.849
l7Rn6	NA	NA	-0.496301	5.34484	-6.89421	9.24076e-07	1.6591e-05	5.241
Tmsb10	19240	thymosin, beta 10	1.88761	4.49637	8.30458	9.37566e-07	1.68098e-05	5.68145
Cpne2	234577	copine II	0.745844	3.88997	6.88588	9.40539e-07	1.68287e-05	5.39022
Adcy2	210044	adenylate cyclase 2	-0.527515	5.66481	-6.88554	9.41228e-07	1.68287e-05	5.20013
Klhl23	277396	kelch-like 23	-0.838443	4.72508	-7.01461	9.43835e-07	1.68433e-05	5.3299
Kcne1l	66240	potassium voltage-gated channel, Isk-related family, member 1-like, pseudogene	1.68169	0.772145	6.88382	9.44655e-07	1.68433e-05	5.84486
Clasp1	76707	CLIP associating protein 1	0.535167	5.79013	6.87934	9.53685e-07	1.69809e-05	5.17845
Tcirg1	27060	T cell, immune regulator 1, ATPase, H+ transporting, lysosomal V0 protein A3	1.32562	3.63768	7.44189	9.60064e-07	1.70709e-05	5.57242
Runx1	12394	runt related transcription factor 1	2.15883	2.22938	7.59243	9.63912e-07	1.71157e-05	5.85991
Tgfb1	21803	transforming growth factor, beta 1	1.37179	2.30176	6.99565	9.65509e-07	1.71159e-05	5.67907
Cmbl	69574	carboxymethylenebutenolidase-like (Pseudomonas)	-1.00964	6.1639	-7.45971	9.66573e-07	1.71159e-05	5.33807
Col14a1	12818	collagen, type XIV, alpha 1	1.18632	3.88411	7.35108	9.72309e-07	1.71939e-05	5.48855
Myef2	17876	myelin basic protein expression factor 2, repressor	0.855232	2.06877	6.8662	9.80654e-07	1.73177e-05	5.66513
Bend6	320705	BEN domain containing 6	3.2718	-1.53031	6.86243	9.8853e-07	1.7433e-05	5.34835
Osr1	23967	odd-skipped related transcription factor 1	1.35647	0.943568	6.8609	9.9175e-07	1.74659e-05	5.79468
Ap1s2	108012	adaptor-related protein complex 1, sigma 2 subunit	0.453586	5.58128	6.85913	9.95469e-07	1.75075e-05	5.14451
Mknk2	17347	MAP kinase-interacting serine/threonine kinase 2	-0.621726	7.96007	-6.85781	9.98274e-07	1.75329e-05	5.13042
Lingo3	237403	leucine rich repeat and Ig domain containing 3	-0.814059	3.82782	-6.84966	1.01571e-06	1.7815e-05	5.34511
Gm10110	NA	NA	-0.497406	5.31184	-6.84472	1.02644e-06	1.79787e-05	5.13261
Akirin1	68050	akirin 1	-0.411027	5.01194	-6.8418	1.03283e-06	1.80662e-05	5.15678
Antxr1	69538	anthrax toxin receptor 1	1.07082	3.54253	7.04449	1.03885e-06	1.81279e-05	5.41028
Xirp2	241431	xin actin-binding repeat containing 2	-0.576764	10.791	-6.83892	1.03917e-06	1.81279e-05	5.15386
Rcn3	52377	reticulocalbin 3, EF-hand calcium binding domain	0.904383	3.52027	6.83963	1.04389e-06	1.81856e-05	5.34476
Ndufs4	17993	NADH:ubiquinone oxidoreductase core subunit S4	-0.606241	7.90241	-6.8321	1.05435e-06	1.83431e-05	5.07256
B230118H07Rik	68170	RIKEN cDNA B230118H07 gene	-0.532343	6.24745	-6.82367	1.07343e-06	1.865e-05	5.05169
Gpx8	69590	glutathione peroxidase 8 (putative)	0.853185	2.84873	6.821	1.07955e-06	1.8731e-05	5.43104
Capn2	12334	calpain 2	0.471976	6.02326	6.81939	1.08327e-06	1.87704e-05	5.04041
Ufsp1	70240	UFM1-specific peptidase 1	0.624311	3.98138	6.81849	1.08534e-06	1.87811e-05	5.23602
Col27a1	373864	collagen, type XXVII, alpha 1	1.10311	1.31641	6.81008	1.10495e-06	1.90948e-05	5.65948
Arhgap12	75415	Rho GTPase activating protein 12	-0.439695	5.03861	-6.80457	1.11802e-06	1.92948e-05	5.07239
Bcat2	12036	branched chain aminotransferase 2, mitochondrial	-0.473681	5.9932	-6.80379	1.11987e-06	1.9301e-05	5.0142
Tatdn2	381801	TatD DNase domain containing 2	-0.579855	4.86291	-6.7991	1.13112e-06	1.94688e-05	5.08575
Hspa2	15512	heat shock protein 2	1.11898	2.93515	6.82232	1.14333e-06	1.96439e-05	5.40648
Chd3	216848	chromodomain helicase DNA binding protein 3	0.773026	3.13283	6.79365	1.14433e-06	1.96439e-05	5.31274
Lamb2	16779	laminin, beta 2	0.587696	6.91799	6.79098	1.15088e-06	1.973e-05	4.97433
Anxa1	16952	annexin A1	1.3316	5.08675	7.7382	1.16899e-06	1.999e-05	5.29308
Bnc2	242509	basonuclin 2	1.65422	-0.0931905	6.78335	1.16976e-06	1.999e-05	5.59772
Ptpn4	19258	protein tyrosine phosphatase, non-receptor type 4	-0.90478	4.90112	-7.10368	1.17069e-06	1.999e-05	5.12622
Slc4a4	54403	solute carrier family 4 (anion exchanger), member 4	-0.790672	3.91665	-6.77774	1.18387e-06	2.01883e-05	5.17536
Ptp4a1	19243	protein tyrosine phosphatase 4a1	-0.545752	5.81016	-6.77591	1.18849e-06	2.02405e-05	4.95626
Col24a1	71355	collagen, type XXIV, alpha 1	1.41941	3.62801	7.40653	1.19447e-06	2.03154e-05	5.39755
Akap1	11640	A kinase (PRKA) anchor protein 1	-0.612015	6.32799	-6.76851	1.20743e-06	2.04941e-05	4.92904
Srpx2	68792	sushi-repeat-containing protein, X-linked 2	1.18901	2.07974	6.76823	1.20815e-06	2.04941e-05	5.47495
Nek7	59125	NIMA (never in mitosis gene a)-related expressed kinase 7	-0.491934	7.19666	-6.7659	1.21418e-06	2.05693e-05	4.92124
Hsph1	15505	heat shock 105kDa/110kDa protein 1	-0.761776	6.23906	-6.9446	1.22519e-06	2.07286e-05	4.97204
Atp6v0d2	242341	ATPase, H+ transporting, lysosomal V0 subunit D2	7.58899	-1.82384	7.81346	1.22747e-06	2.07401e-05	5.02433
Hoxa13	15398	homeobox A13	-1.65713	1.10208	-6.75298	1.24817e-06	2.10285e-05	5.5726
B4galt6	56386	UDP-Gal:betaGlcNAc beta 1,4-galactosyltransferase, polypeptide 6	1.35238	1.71141	6.75251	1.24941e-06	2.10285e-05	5.49084
Tgfbr2	21813	transforming growth factor, beta receptor II	0.68389	5.12088	6.75251	1.24943e-06	2.10285e-05	4.95461
Gga2	74105	golgi associated, gamma adaptin ear containing, ARF binding protein 2	0.507021	4.93655	6.74986	1.25651e-06	2.11201e-05	4.94999
Fam20a	208659	family with sequence similarity 20, member A	1.18281	1.18299	6.7492	1.2583e-06	2.11228e-05	5.5578
Mrpl30	107734	mitochondrial ribosomal protein L30	-0.51405	6.64553	-6.74559	1.26803e-06	2.12585e-05	4.87678
Ifi30	65972	interferon gamma inducible protein 30	1.79467	2.9465	7.4824	1.27019e-06	2.1267e-05	5.48199
Myo1g	246177	myosin IG	1.64609	1.05413	6.74374	1.27306e-06	2.12786e-05	5.52885
Aqp4	11829	aquaporin 4	-1.34789	4.2856	-7.48982	1.27418e-06	2.12786e-05	5.26765
Nid2	18074	nidogen 2	0.862076	3.08194	6.73796	1.28891e-06	2.14604e-05	5.20408
Nhp2	52530	NHP2 ribonucleoprotein	-0.702771	3.94245	-6.73794	1.28898e-06	2.14604e-05	5.08386
Glg1	20340	golgi apparatus protein 1	0.52115	5.65689	6.73755	1.29005e-06	2.14604e-05	4.87561
Hs2st1	23908	heparan sulfate 2-O-sulfotransferase 1	0.482201	4.24521	6.7368	1.29212e-06	2.14672e-05	5.0114
Atp1b2	11932	ATPase, Na+/K+ transporting, beta 2 polypeptide	0.601082	7.84284	6.73576	1.295e-06	2.14873e-05	4.86097
Timm23	53600	translocase of inner mitochondrial membrane 23	-0.587218	7.64503	-6.73387	1.30025e-06	2.15427e-05	4.85516
Nras	18176	neuroblastoma ras oncogene	0.570399	5.49662	6.73305	1.30254e-06	2.15427e-05	4.87568
Adam19	11492	a disintegrin and metallopeptidase domain 19 (meltrin beta)	1.214	3.04228	7.00148	1.30334e-06	2.15427e-05	5.27401
Gm6169	620648	proteolipid protein 2 pseudogene	1.20748	1.40551	6.72974	1.31178e-06	2.16545e-05	5.49458
Rae1	66679	ribonucleic acid export 1	0.553388	3.72758	6.72816	1.31625e-06	2.17004e-05	5.081
Deptor	97998	DEP domain containing MTOR-interacting protein	0.517645	6.80119	6.72742	1.31831e-06	2.17068e-05	4.83533
Klhl34	245683	kelch-like 34	-1.38402	3.27133	-7.25806	1.3205e-06	2.1715e-05	5.29761
Acsl1	14081	acyl-CoA synthetase long-chain family member 1	-0.570682	8.06762	-6.72461	1.32629e-06	2.17825e-05	4.84194
Kazald1	107250	Kazal-type serine peptidase inhibitor domain 1	-1.07774	1.74871	-6.71797	1.3453e-06	2.20666e-05	5.42561
Rwdd4a	192174	RWD domain containing 4A	-0.494002	4.56084	-6.71608	1.35074e-06	2.21278e-05	4.92612
Lama2	16773	laminin, alpha 2	0.622308	5.44893	6.7144	1.35561e-06	2.21794e-05	4.83448
Fst	14313	follistatin	1.01855	2.10776	6.71301	1.35967e-06	2.22176e-05	5.33416
Anxa11	11744	annexin A11	0.472755	7.36489	6.70911	1.37108e-06	2.23758e-05	4.79792
Flna	192176	filamin, alpha	0.885931	6.34578	7.11749	1.38156e-06	2.25183e-05	4.91585
Dapp1	26377	dual adaptor for phosphotyrosine and 3-phosphoinositides 1	-1.03387	1.61197	-6.70455	1.38455e-06	2.25387e-05	5.39632
Kcnu1	16532	potassium channel, subfamily U, member 1	1.62886	0.190895	6.7034	1.38795e-06	2.25656e-05	5.47053
Usmg5	NA	NA	-0.628028	7.86933	-6.69956	1.39945e-06	2.2718e-05	4.7832
Ap1ar	211556	adaptor-related protein complex 1 associated regulatory protein	-0.555504	4.96743	-6.69909	1.40085e-06	2.2718e-05	4.8512
Syt9	60510	synaptotagmin IX	-3.9194	-0.947607	-6.69842	1.40381e-06	2.27375e-05	4.92988
Impad1	242291	inositol monophosphatase domain containing 1	-0.601392	6.8489	-6.69622	1.4095e-06	2.2801e-05	4.76858
Eps15	13858	epidermal growth factor receptor pathway substrate 15	-0.521894	6.49692	-6.69263	1.42039e-06	2.29485e-05	4.76183
Synpo	104027	synaptopodin	-0.484887	7.17868	-6.68809	1.43429e-06	2.31441e-05	4.75135
Lum	17022	lumican	0.773497	5.05549	6.84192	1.44274e-06	2.32513e-05	4.83803
Igf2r	16004	insulin-like growth factor 2 receptor	0.535275	6.4983	6.68416	1.44647e-06	2.32825e-05	4.74011
Etf1	225363	eukaryotic translation termination factor 1	-0.395681	7.08695	-6.68297	1.45016e-06	2.33128e-05	4.73948
Pnpla8	67452	patatin-like phospholipase domain containing 8	-0.567769	6.987	-6.67556	1.47341e-06	2.3657e-05	4.72328
Satb1	20230	special AT-rich sequence binding protein 1	-0.561491	5.93506	-6.67373	1.47924e-06	2.37175e-05	4.73108
Cthrc1	68588	collagen triple helix repeat containing 1	2.70783	-0.697909	6.67214	1.48429e-06	2.37175e-05	5.3066
Sgms2	74442	sphingomyelin synthase 2	1.39171	1.21335	6.67212	1.48437e-06	2.37175e-05	5.38165
2310040G24Rik	381792	RIKEN cDNA 2310040G24 gene	-0.80012	6.45591	-6.93696	1.48452e-06	2.37175e-05	4.80355
Ccnd3	12445	cyclin D3	0.582977	3.96522	6.67025	1.49033e-06	2.37809e-05	4.90649
Sar1b	66397	secretion associated Ras related GTPase 1B	-0.552107	8.49161	-6.66626	1.50317e-06	2.39561e-05	4.71922
Lrrfip1	16978	leucine rich repeat (in FLII) interacting protein 1	0.61692	7.33683	6.66322	1.51301e-06	2.40832e-05	4.6976
Arhgap25	232201	Rho GTPase activating protein 25	1.52492	1.02538	6.66214	1.51654e-06	2.41083e-05	5.35786
Mettl23	74319	methyltransferase like 23	-0.592096	5.21201	-6.66159	1.51832e-06	2.41083e-05	4.75053
Cpe	12876	carboxypeptidase E	0.473958	8.42861	6.65894	1.52699e-06	2.42161e-05	4.70074
Nid1	18073	nidogen 1	0.64115	6.16084	6.65905	1.53263e-06	2.42758e-05	4.68413
Eci1	13177	enoyl-Coenzyme A delta isomerase 1	-0.525907	6.17762	-6.64984	1.55719e-06	2.46346e-05	4.67018
Marcks	17118	myristoylated alanine rich protein kinase C substrate	0.637834	5.12573	6.64858	1.56141e-06	2.4671e-05	4.70448
Afap1l1	106877	actin filament associated protein 1-like 1	0.510704	5.85535	6.64571	1.57109e-06	2.47936e-05	4.6665
Nr6a1	14536	nuclear receptor subfamily 6, group A, member 1	-0.959979	2.42088	-6.63877	1.59474e-06	2.51361e-05	5.1309
Nat1	17960	N-acetyl transferase 1	-2.1398	-0.2155	-6.63621	1.60356e-06	2.52443e-05	5.24182
Npr2	230103	natriuretic peptide receptor 2	-0.514045	5.28491	-6.63345	1.6131e-06	2.53636e-05	4.67312
Mlycd	56690	malonyl-CoA decarboxylase	-0.592209	6.34361	-6.63089	1.62204e-06	2.54731e-05	4.62828
Arhgap28	268970	Rho GTPase activating protein 28	1.15453	1.41025	6.62737	1.63438e-06	2.56357e-05	5.24746
Hspd1	15510	heat shock protein 1 (chaperonin)	-0.405407	7.65622	-6.62565	1.64045e-06	2.56997e-05	4.61821
Tubb2b	73710	tubulin, beta 2B class IIB	1.73713	2.83081	7.33495	1.65813e-06	2.59452e-05	5.20001
Alpl	11647	alkaline phosphatase, liver/bone/kidney	-0.893472	2.91139	-6.61535	1.67725e-06	2.62127e-05	5.02074
Ncf2	17970	neutrophil cytosolic factor 2	1.64585	1.62053	6.73514	1.68938e-06	2.63703e-05	5.23357
Ppp1r27	68701	protein phosphatase 1, regulatory subunit 27	-0.935643	7.108	-7.11228	1.70226e-06	2.65073e-05	4.73362
Cox8b	12869	cytochrome c oxidase subunit 8B	-0.648061	8.68241	-6.60854	1.70373e-06	2.65073e-05	4.5946
Esrra	26379	estrogen related receptor, alpha	-0.504083	6.60368	-6.60793	1.70432e-06	2.65073e-05	4.57457
Kank2	235041	KN motif and ankyrin repeat domains 2	0.502318	4.96821	6.60692	1.70804e-06	2.65332e-05	4.63781
Prkcb	18751	protein kinase C, beta	1.9457	-0.498189	6.6025	1.7244e-06	2.67552e-05	5.14838
Aldh3b1	67689	aldehyde dehydrogenase 3 family, member B1	1.14232	1.45484	6.60171	1.72736e-06	2.67688e-05	5.20247
Cd300lb	217304	CD300 molecule like family member B	2.49701	0.251114	6.73348	1.74889e-06	2.70701e-05	5.27407
BC048679	210321	cDNA sequence BC048679	-2.42238	2.10202	-7.36881	1.75267e-06	2.7096e-05	5.32341
Zbed4	223773	zinc finger, BED type containing 4	-0.629206	3.66613	-6.59143	1.76611e-06	2.72712e-05	4.81003
Ezr	22350	ezrin	1.45746	1.65547	6.58864	1.77677e-06	2.7403e-05	5.15894
Pdlim5	56376	PDZ and LIM domain 5	-0.526011	8.78595	-6.58028	1.80913e-06	2.78582e-05	4.53811
Adamts14	237360	a disintegrin-like and metallopeptidase (reprolysin type) with thrombospondin type 1 motif, 14	1.50305	1.02642	6.57991	1.8106e-06	2.78582e-05	5.19165
Inf2	70435	inverted formin, FH2 and WH2 domain containing	0.769053	3.54472	6.57528	1.82878e-06	2.81042e-05	4.79113
Ric3	320360	RIC3 acetylcholine receptor chaperone	-0.951736	1.38238	-6.57474	1.83094e-06	2.81042e-05	5.17504
Dclk1	13175	doublecortin-like kinase 1	2.83375	2.45597	7.77951	1.84532e-06	2.82912e-05	5.30159
Timm8b	30057	translocase of inner mitochondrial membrane 8B	-0.551036	6.25887	-6.57014	1.84924e-06	2.83176e-05	4.4956
St3gal3	20441	ST3 beta-galactoside alpha-2,3-sialyltransferase 3	-0.445678	6.20219	-6.56944	1.85201e-06	2.83266e-05	4.49293
Serpinb6b	20708	serine (or cysteine) peptidase inhibitor, clade B, member 6b	1.03034	2.69217	6.56799	1.85786e-06	2.83824e-05	4.9742
Cycs	13063	cytochrome c, somatic	-0.611648	9.28942	-6.56298	1.87809e-06	2.86575e-05	4.51131
Numbl	18223	numb-like	1.07969	2.10637	6.56034	1.88885e-06	2.87877e-05	5.01432
Polb	18970	polymerase (DNA directed), beta	-0.55346	5.73002	-6.55803	1.89832e-06	2.88979e-05	4.48295
Etv4	18612	ets variant 4	1.36812	1.7282	6.57714	1.9043e-06	2.89548e-05	5.04546
Pitpnm1	18739	phosphatidylinositol transfer protein, membrane-associated 1	0.828007	2.50122	6.54547	1.9506e-06	2.96239e-05	4.89867
Bmper	73230	BMP-binding endothelial regulator	0.856977	2.77525	6.54436	1.95531e-06	2.96589e-05	4.86496
Tead3	21678	TEA domain family member 3	0.766489	3.49624	6.54384	1.9575e-06	2.96589e-05	4.70986
Hsdl2	72479	hydroxysteroid dehydrogenase like 2	-0.559324	5.84631	-6.54137	1.96801e-06	2.97831e-05	4.43918
Serping1	12258	serine (or cysteine) peptidase inhibitor, clade G, member 1	0.717028	6.30119	6.67977	1.98323e-06	2.99784e-05	4.46691
Atf4	11911	activating transcription factor 4	-0.558864	7.46331	-6.53691	1.98712e-06	3.0002e-05	4.42016
Nkain1	67149	Na+/K+ transporting ATPase interacting 1	-0.607115	3.85401	-6.53602	1.99095e-06	3.00247e-05	4.64605
Mkrn2	67027	makorin, ring finger protein, 2	-0.443394	5.25193	-6.53356	2.00159e-06	3.015e-05	4.46413
Qk	19317	quaking	-0.524073	7.41228	-6.53292	2.00435e-06	3.01564e-05	4.41231
Suclg2	20917	succinate-Coenzyme A ligase, GDP-forming, beta subunit	-0.548642	6.06359	-6.53071	2.014e-06	3.02663e-05	4.41141
Slc41a3	71699	solute carrier family 41, member 3	-0.608748	6.62925	-6.52226	2.0512e-06	3.07256e-05	4.38622
Cyb5r3	109754	cytochrome b5 reductase 3	0.665554	5.55727	6.55901	2.05121e-06	3.07256e-05	4.41718
Lhfp	108927	lipoma HMGIC fusion partner	0.663065	3.57356	6.52215	2.0517e-06	3.07256e-05	4.65988
Chd7	320790	chromodomain helicase DNA binding protein 7	-0.553401	4.70266	-6.52059	2.05865e-06	3.07938e-05	4.49683
Mapk8ip1	19099	mitogen-activated protein kinase 8 interacting protein 1	0.941365	2.55041	6.51967	2.06277e-06	3.08192e-05	4.85476
Col3a1	12825	collagen, type III, alpha 1	1.68791	8.13682	7.86209	2.06512e-06	3.08192e-05	4.77951
Nabp1	109019	nucleic acid binding protein 1	0.61049	4.67166	6.51824	2.06918e-06	3.08329e-05	4.46349
Zfp775	243372	zinc finger protein 775	-0.493401	3.4783	-6.51787	2.07081e-06	3.08329e-05	4.66432
Sepw1	NA	NA	-0.548373	10.167	-6.51387	2.08887e-06	3.10659e-05	4.42072
Epm2a	13853	epilepsy, progressive myoclonic epilepsy, type 2 gene alpha	-0.491489	6.91381	-6.51305	2.09259e-06	3.10854e-05	4.36478
Ms4a7	109225	membrane-spanning 4-domains, subfamily A, member 7	3.57154	0.591079	7.15456	2.10082e-06	3.11718e-05	5.16669
Pira2	18725	paired-Ig-like receptor A2	3.23286	-0.943661	6.50507	2.12913e-06	3.15555e-05	4.81708
Wrap73	59002	WD repeat containing, antisense to Trp73	-0.560081	3.65637	-6.49718	2.1659e-06	3.20638e-05	4.58462
Gyg	27357	glycogenin	-0.415286	8.57051	-6.49524	2.17504e-06	3.21622e-05	4.34294
Lphn1	NA	NA	-0.779578	4.32299	-6.51254	2.17862e-06	3.21783e-05	4.50867
Evc	59056	EvC ciliary complex subunit 1	-0.506674	4.37205	-6.49149	2.19287e-06	3.23517e-05	4.44223
Cog6	67542	component of oligomeric golgi complex 6	-0.442115	6.46942	-6.47947	2.25088e-06	3.31697e-05	4.29235
Zfp106	20402	zinc finger protein 106	-0.443164	10.0161	-6.47872	2.25456e-06	3.31861e-05	4.34068
Dym	69190	dymeclin	-0.452719	6.33085	-6.47575	2.26913e-06	3.33624e-05	4.28538
Tceb2	NA	NA	-0.593632	7.13853	-6.47498	2.27295e-06	3.33806e-05	4.28108
Dlgap4	228836	DLG associated protein 4	0.593511	6.14491	6.47285	2.28351e-06	3.34975e-05	4.2786
Zfp423	94187	zinc finger protein 423	-0.720912	2.86941	-6.47066	2.29439e-06	3.3619e-05	4.68695
Gnao1	14681	guanine nucleotide binding protein, alpha O	-0.978605	2.61612	-6.46952	2.30008e-06	3.36641e-05	4.73457
Ifi203	15950	interferon activated gene 203	0.752678	3.44062	6.46746	2.3104e-06	3.37769e-05	4.52961
Alkbh5	268420	alkB homolog 5, RNA demethylase	-0.360643	7.14206	-6.46524	2.32161e-06	3.39023e-05	4.25935
Tab2	68652	TGF-beta activated kinase 1/MAP3K7 binding protein 2	-0.418763	7.0181	-6.46132	2.34149e-06	3.41541e-05	4.25006
Prcp	72461	prolylcarboxypeptidase (angiotensinase C)	0.844043	3.02022	6.45331	2.38267e-06	3.46849e-05	4.58563
Fbxo44	230903	F-box protein 44	-0.762251	2.55354	-6.4532	2.38326e-06	3.46849e-05	4.71987
Snd1	56463	staphylococcal nuclease and tudor domain containing 1	0.484429	5.4176	6.44798	2.41046e-06	3.50412e-05	4.25956
Pnmal2	434128	PNMA-like 2	1.74733	0.343126	6.4466	2.41775e-06	3.50744e-05	4.94369
Zfp385b	241494	zinc finger protein 385B	1.44612	1.44695	6.45452	2.41818e-06	3.50744e-05	4.84799
Cgrrf1	68755	cell growth regulator with ring finger domain 1	-0.521009	5.28486	-6.44514	2.42543e-06	3.51401e-05	4.26553
Iah1	67732	isoamyl acetate-hydrolyzing esterase 1 homolog	0.999629	1.74215	6.44307	2.43641e-06	3.52596e-05	4.82137
Myo5a	17918	myosin VA	0.912392	4.12563	6.6409	2.44117e-06	3.52889e-05	4.45315
Cx3cr1	13051	chemokine (C-X3-C motif) receptor 1	2.33551	0.0830394	6.54755	2.46479e-06	3.55906e-05	4.94712
Ivns1abp	117198	influenza virus NS1A binding protein	-0.511002	7.37287	-6.4358	2.47527e-06	3.5702e-05	4.19539
Dok1	13448	docking protein 1	1.37776	1.54141	6.43078	2.50252e-06	3.60547e-05	4.85128
Clec7a	56644	C-type lectin domain family 7, member a	2.6112	0.608562	6.88481	2.50619e-06	3.60674e-05	4.99097
Nav3	260315	neuron navigator 3	1.44223	1.50084	6.4286	2.51444e-06	3.61458e-05	4.83178
Myh14	71960	myosin, heavy polypeptide 14	-0.802706	5.51086	-6.68158	2.53507e-06	3.63888e-05	4.2862
Ndufs6	407785	NADH:ubiquinone oxidoreductase core subunit S6	-0.639312	7.49276	-6.45347	2.53724e-06	3.63888e-05	4.18183
mt-Atp6	NA	NA	-0.653702	8.64581	-6.45528	2.5398e-06	3.63888e-05	4.19841
Zfp3	193043	zinc finger protein 3	-0.568261	4.07851	-6.42283	2.54626e-06	3.64408e-05	4.36958
Pkd2	18764	polycystic kidney disease 2	0.534746	4.25931	6.4223	2.54923e-06	3.6443e-05	4.316
Npepl1	228961	aminopeptidase-like 1	-0.397286	6.72337	-6.42005	2.56176e-06	3.65816e-05	4.15822
Unc93b1	54445	unc-93 homolog B1, TLR signaling regulator	1.39464	3.70771	7.11187	2.56884e-06	3.66421e-05	4.61162
Enpp2	18606	ectonucleotide pyrophosphatase/phosphodiesterase 2	-0.582203	4.13906	-6.41436	2.59376e-06	3.69568e-05	4.32554
Rnf114	81018	ring finger protein 114	-0.592737	5.96604	-6.41371	2.59745e-06	3.69685e-05	4.15575
Dcun1d2	102323	DCN1, defective in cullin neddylation 1, domain containing 2 (S. cerevisiae)	-0.498075	6.48836	-6.41295	2.60176e-06	3.69891e-05	4.14433
Gkap1	56278	G kinase anchoring protein 1	-0.522762	4.13921	-6.41109	2.61232e-06	3.70984e-05	4.32421
Gm15543	105242817	predicted gene 15543	-1.17674	2.5518	-6.46698	2.63448e-06	3.7372e-05	4.6267
Galnt6	207839	polypeptide N-acetylgalactosaminyltransferase 6	4.49338	-1.62589	6.63734	2.63825e-06	3.73843e-05	4.4392
Ptpmt1	66461	protein tyrosine phosphatase, mitochondrial 1	-0.555264	4.61328	-6.40534	2.64534e-06	3.74437e-05	4.25042
Trip6	22051	thyroid hormone receptor interactor 6	0.695353	2.48162	6.40344	2.6563e-06	3.753e-05	4.61904
Slc25a4	11739	solute carrier family 25 (mitochondrial carrier, adenine nucleotide translocator), member 4	-0.502429	11.9306	-6.40328	2.65725e-06	3.753e-05	4.22216
Tet1	52463	tet methylcytosine dioxygenase 1	1.06778	1.34198	6.40023	2.67501e-06	3.77396e-05	4.76018
Ndufb5	66046	NADH:ubiquinone oxidoreductase subunit B5	-0.663317	7.69204	-6.46541	2.68087e-06	3.7781e-05	4.14048
Pcx	18563	pyruvate carboxylase	-0.596269	6.33124	-6.39816	2.68713e-06	3.78279e-05	4.11466
Gp49a	NA	NA	2.4153	1.93498	7.14046	2.71474e-06	3.8175e-05	4.89554
Mpnd	68047	MPN domain containing	-0.517301	5.27144	-6.38513	2.76472e-06	3.88355e-05	4.13262
Nos1	18125	nitric oxide synthase 1, neuronal	-1.29539	5.80259	-7.31322	2.79106e-06	3.91281e-05	4.38944
Nedd1	17997	neural precursor cell expressed, developmentally down-regulated gene 1	-0.493251	4.40337	-6.3807	2.79162e-06	3.91281e-05	4.21008
Col11a1	12814	collagen, type XI, alpha 1	1.92539	1.35083	6.56365	2.79693e-06	3.91601e-05	4.80476
Cmss1	66497	cms small ribosomal subunit 1	-0.774087	4.50319	-6.4467	2.81524e-06	3.93737e-05	4.22806
Gm17281	100503319	predicted gene, 17281	-0.714162	4.37749	-6.37247	2.84229e-06	3.9709e-05	4.23097
Fbxl22	74165	F-box and leucine-rich repeat protein 22	1.86824	3.19398	7.17925	2.84752e-06	3.97128e-05	4.69685
Tmem119	231633	transmembrane protein 119	1.45672	1.24213	6.37144	2.84871e-06	3.97128e-05	4.73172
Sacs	50720	sacsin	-0.788025	4.8572	-6.55232	2.86075e-06	3.98376e-05	4.1774
Kif5c	16574	kinesin family member 5C	1.23624	1.79018	6.36738	2.87416e-06	3.99812e-05	4.66462
Asb5	76294	ankyrin repeat and SOCs box-containing 5	-0.562531	7.72169	-6.36311	2.90112e-06	4.02904e-05	4.03604
Tmem229b	268567	transmembrane protein 229B	0.954622	2.11194	6.36287	2.90263e-06	4.02904e-05	4.57427
Ppt1	19063	palmitoyl-protein thioesterase 1	0.435458	4.61801	6.36193	2.9086e-06	4.03299e-05	4.13736
Src	20779	Rous sarcoma oncogene	0.905032	2.1383	6.36013	2.9201e-06	4.04459e-05	4.54689
Ppic	19038	peptidylprolyl isomerase C	0.476436	4.46624	6.35902	2.92723e-06	4.05012e-05	4.14087
Tuba1a	22142	tubulin, alpha 1A	1.04676	5.5767	6.99497	2.94329e-06	4.06798e-05	4.25239
Grn	14824	granulin	1.48307	5.26952	7.45139	2.95646e-06	4.08181e-05	4.39099
Thbs2	21826	thrombospondin 2	0.91637	4.06457	6.58106	2.97596e-06	4.10434e-05	4.25906
Nbl1	17965	NBL1, DAN family BMP antagonist	0.54118	4.18247	6.34959	2.9883e-06	4.11697e-05	4.16418
Cenpb	12616	centromere protein B	-0.396004	7.68376	-6.34839	2.99611e-06	4.12333e-05	4.00377
Slc27a1	26457	solute carrier family 27 (fatty acid transporter), member 1	-0.552496	6.17728	-6.34782	2.99985e-06	4.12407e-05	4.002
Arhgef1	16801	Rho guanine nucleotide exchange factor (GEF) 1	0.586038	5.28809	6.3455	3.01519e-06	4.13094e-05	4.03181
Ccdc91	67015	coiled-coil domain containing 91	-0.506301	6.61989	-6.34538	3.01598e-06	4.13094e-05	3.99278
Gm10053	672195	cytochrome c, somatic pseudogene	-0.525236	6.17339	-6.34507	3.01797e-06	4.13094e-05	3.99585
Glis3	226075	GLIS family zinc finger 3	1.47275	-0.03476	6.34482	3.01969e-06	4.13094e-05	4.72919
Klhdc3	71765	kelch domain containing 3	0.386479	6.5169	6.34407	3.02459e-06	4.13094e-05	3.98748
Acot9	56360	acyl-CoA thioesterase 9	0.525043	4.84999	6.34369	3.02715e-06	4.13094e-05	4.06809
Clock	12753	circadian locomotor output cycles kaput	-0.48111	4.83955	-6.34335	3.02937e-06	4.13094e-05	4.06871
Mertk	17289	MER proto-oncogene tyrosine kinase	1.01657	1.77995	6.34319	3.03045e-06	4.13094e-05	4.61046
Mkl2	NA	NA	0.544918	5.35116	6.34132	3.04291e-06	4.14288e-05	4.02232
Abcc5	27416	ATP-binding cassette, sub-family C (CFTR/MRP), member 5	0.583496	6.17877	6.34091	3.04562e-06	4.14288e-05	3.98275
Odf3l2	382384	outer dense fiber of sperm tails 3-like 2	-4.69221	2.87131	-7.67239	3.05079e-06	4.14555e-05	4.94288
Ebag9	55960	estrogen receptor-binding fragment-associated gene 9	-0.582577	4.05293	-6.33754	3.0682e-06	4.16482e-05	4.17642
Gabrd	14403	gamma-aminobutyric acid (GABA) A receptor, subunit delta	1.44162	0.19667	6.33026	3.11755e-06	4.22736e-05	4.70127
Dbt	13171	dihydrolipoamide branched chain transacylase E2	-0.532772	4.7986	-6.32611	3.14608e-06	4.26156e-05	4.0417
Nrbp2	223649	nuclear receptor binding protein 2	0.682943	3.69353	6.32555	3.14994e-06	4.26232e-05	4.21065
Wbscr17	NA	NA	1.00918	3.77307	6.55637	3.15697e-06	4.26736e-05	4.27949
Sema3a	20346	sema domain, immunoglobulin domain (Ig), short basic domain, secreted, (semaphorin) 3A	1.10524	1.73097	6.32378	3.16221e-06	4.26997e-05	4.57487
Csdc2	105859	cold shock domain containing C2, RNA binding	1.79206	0.917559	6.31706	3.20913e-06	4.3288e-05	4.66606
Ndufa12	66414	NADH:ubiquinone oxidoreductase subunit A12	-0.471477	7.23179	-6.31407	3.23026e-06	4.35275e-05	3.92323
Igfbp7	29817	insulin-like growth factor binding protein 7	0.601848	5.25524	6.31158	3.24797e-06	4.36865e-05	3.95421
Gm5091	328747	predicted gene 5091	-1.44392	1.13647	-6.31146	3.24882e-06	4.36865e-05	4.6258
Cbwd1	226043	COBW domain containing 1	-0.55968	4.07307	-6.30163	3.31968e-06	4.45928e-05	4.10065
Kcnn3	140493	potassium intermediate/small conductance calcium-activated channel, subfamily N, member 3	1.4701	2.01179	6.54227	3.3502e-06	4.49561e-05	4.49277
Usp13	72607	ubiquitin specific peptidase 13 (isopeptidase T-3)	-0.453778	8.66588	-6.29546	3.365e-06	4.51078e-05	3.90025
Zbtb7b	22724	zinc finger and BTB domain containing 7B	-0.530816	5.05573	-6.2933	3.38099e-06	4.52745e-05	3.94458
Gm11611	NA	NA	-1.74483	-0.572097	-6.29269	3.38552e-06	4.52745e-05	4.56553
Eif1ad	69860	eukaryotic translation initiation factor 1A domain containing	-0.407626	4.67218	-6.29237	3.38796e-06	4.52745e-05	3.98044
mt-Cytb	NA	NA	-0.588702	14.2364	-6.28786	3.42166e-06	4.56776e-05	4.02004
Efcab2	68226	EF-hand calcium binding domain 2	-0.598036	4.66953	-6.28702	3.42801e-06	4.57151e-05	3.97633
Rc3h1	381305	RING CCCH (C3H) domains 1	-0.686695	4.72425	-6.30353	3.44399e-06	4.58808e-05	3.96004
Naip5	17951	NLR family, apoptosis inhibitory protein 5	1.95734	-0.0914859	6.27921	3.48738e-06	4.6411e-05	4.58188
Tmed5	73130	transmembrane p24 trafficking protein 5	-0.529023	4.88734	-6.27657	3.50765e-06	4.66326e-05	3.91992
Loxl3	16950	lysyl oxidase-like 3	1.16833	2.17379	6.27042	3.55546e-06	4.72196e-05	4.37916
Aldh6a1	104776	aldehyde dehydrogenase family 6, subfamily A1	-0.619874	6.97362	-6.29516	3.5695e-06	4.73573e-05	3.82997
Nme2	18103	NME/NM23 nucleoside diphosphate kinase 2	-0.658768	3.51123	-6.26194	3.62241e-06	4.80099e-05	4.10155
Mrpl16	94063	mitochondrial ribosomal protein L16	-0.441856	5.07669	-6.26023	3.63611e-06	4.81421e-05	3.87164
Gabarapl1	57436	gamma-aminobutyric acid (GABA) A receptor-associated protein-like 1	-0.449201	5.64289	-6.25311	3.69353e-06	4.88523e-05	3.80783
Zfp768	233890	zinc finger protein 768	-0.430492	5.114	-6.24893	3.7277e-06	4.91535e-05	3.84462
Adrbk2	NA	NA	-0.864352	2.77221	-6.24873	3.72936e-06	4.91535e-05	4.21371
Gdnf	14573	glial cell line derived neurotrophic factor	2.15254	-0.0824405	6.24867	3.72986e-06	4.91535e-05	4.49981
Arhgef37	328967	Rho guanine nucleotide exchange factor (GEF) 37	1.20459	1.77549	6.24846	3.73154e-06	4.91535e-05	4.40806
Klhl5	71778	kelch-like 5	0.641748	2.8865	6.24223	3.78308e-06	4.97817e-05	4.15053
Serpinf1	20317	serine (or cysteine) peptidase inhibitor, clade F, member 1	0.725132	5.48135	6.39907	3.82959e-06	5.03424e-05	3.83178
N6amt2	NA	NA	-0.563774	4.39532	-6.23557	3.83908e-06	5.03886e-05	3.88907
Pcgf2	22658	polycomb group ring finger 2	0.988178	1.55314	6.23535	3.84092e-06	5.03886e-05	4.3974
Naa20	67877	N(alpha)-acetyltransferase 20, NatB catalytic subunit	-0.513311	5.37549	-6.2332	3.85913e-06	5.05762e-05	3.77846
Ptprc	19264	protein tyrosine phosphatase, receptor type, C	1.65513	2.25079	6.6955	3.88457e-06	5.08106e-05	4.37823
Ptgr2	77219	prostaglandin reductase 2	-0.447674	6.26933	-6.22946	3.8911e-06	5.08106e-05	3.7344
Gpx1	14775	glutathione peroxidase 1	0.583636	6.19532	6.22936	3.89201e-06	5.08106e-05	3.73261
Sync	68828	syncoilin	0.688638	4.49843	6.22966	3.89277e-06	5.08106e-05	3.85816
Mlip	69642	muscular LMNA-interacting protein	0.357379	6.3467	6.22651	3.91651e-06	5.10689e-05	3.72529
Asb2	65256	ankyrin repeat and SOCS box-containing 2	-0.98094	8.39238	-6.80632	3.9231e-06	5.11032e-05	3.92939
Pabpc4	230721	poly(A) binding protein, cytoplasmic 4	-0.450856	7.97514	-6.22225	3.9535e-06	5.14472e-05	3.72537
Prkcz	18762	protein kinase C, zeta	-1.0976	1.1243	-6.21973	3.97552e-06	5.16818e-05	4.43485
Fcgr4	246256	Fc receptor, IgG, low affinity IV	4.75246	-2.24947	6.50469	4.00123e-06	5.19637e-05	4.05158
Rab31	106572	RAB31, member RAS oncogene family	0.946275	3.34966	6.33306	4.02274e-06	5.2149e-05	4.03164
Bola3	78653	bolA-like 3 (E. coli)	-0.621614	6.14485	-6.24322	4.02358e-06	5.2149e-05	3.71584
Dpy19l1	244745	dpy-19-like 1 (C. elegans)	0.743923	2.60411	6.20992	4.06253e-06	5.2601e-05	4.15997
Podxl2	319655	podocalyxin-like 2	-0.567182	4.94293	-6.20774	4.08214e-06	5.2802e-05	3.7663
Trim25	217069	tripartite motif-containing 25	0.587149	4.26711	6.20586	4.09913e-06	5.29687e-05	3.83457
Rps6kc1	320119	ribosomal protein S6 kinase polypeptide 1	0.457747	4.53569	6.20215	4.13286e-06	5.32943e-05	3.79504
Gm16758	102640752	predicted gene, 16758	1.34823	0.34556	6.20195	4.13466e-06	5.32943e-05	4.43385
Sec24d	69608	Sec24 related gene family, member D (S. cerevisiae)	0.838446	2.4637	6.20173	4.13672e-06	5.32943e-05	4.17387
Pdp2	382051	pyruvate dehyrogenase phosphatase catalytic subunit 2	-1.05596	1.75075	-6.19057	4.2399e-06	5.45692e-05	4.28419
Glis2	83396	GLIS family zinc finger 2	0.804997	2.30221	6.18833	4.26096e-06	5.47856e-05	4.17764
Lgr4	107515	leucine-rich repeat-containing G protein-coupled receptor 4	-0.561104	4.86828	-6.18767	4.26722e-06	5.48114e-05	3.72624
Hsd3b7	101502	hydroxy-delta-5-steroid dehydrogenase, 3 beta- and steroid delta-isomerase 7	0.659775	3.7673	6.18643	4.2789e-06	5.48697e-05	3.87709
Cept1	99712	choline/ethanolaminephosphotransferase 1	-0.542155	4.62147	-6.18629	4.28025e-06	5.48697e-05	3.75694
Slc37a2	56857	solute carrier family 37 (glycerol-3-phosphate transporter), member 2	2.39388	1.30667	6.67817	4.2877e-06	5.49106e-05	4.46211
S100a6	20200	S100 calcium binding protein A6 (calcyclin)	0.806683	6.16805	6.5105	4.30501e-06	5.50715e-05	3.74466
Proser2	227545	proline and serine rich 2	1.91214	-0.0285776	6.18328	4.30879e-06	5.50715e-05	4.37387
Klf5	12224	Kruppel-like factor 5	1.56346	1.29551	6.18274	4.31393e-06	5.50826e-05	4.33983
Zbtb41	226470	zinc finger and BTB domain containing 41	-0.68263	3.79027	-6.18165	4.32438e-06	5.51368e-05	3.85871
Ifitm10	320802	interferon induced transmembrane protein 10	1.14728	0.857083	6.1814	4.32672e-06	5.51368e-05	4.37144
Pla2r1	18779	phospholipase A2 receptor 1	0.863578	2.48392	6.18063	4.33416e-06	5.51772e-05	4.10851
Prkrir	NA	NA	-0.510615	7.7534	-6.17934	4.3465e-06	5.52797e-05	3.62471
Mipep	70478	mitochondrial intermediate peptidase	-0.386007	5.58734	-6.17194	4.41822e-06	5.61366e-05	3.62854
Rpp40	208366	ribonuclease P 40 subunit	-0.684595	3.25583	-6.16937	4.44344e-06	5.63739e-05	3.96244
Sat1	20229	spermidine/spermine N1-acetyl transferase 1	0.563235	4.83671	6.16915	4.44563e-06	5.63739e-05	3.67531
St8sia5	225742	ST8 alpha-N-acetyl-neuraminide alpha-2,8-sialyltransferase 5	-0.521365	4.59475	-6.16866	4.45044e-06	5.63795e-05	3.72445
Cdpf1	72355	cysteine rich, DPF motif domain containing 1	-0.563739	4.17532	-6.16668	4.46995e-06	5.65712e-05	3.77259
Aebp1	11568	AE binding protein 1	0.523592	6.00455	6.16604	4.47625e-06	5.65955e-05	3.59864
Ptgr1	67103	prostaglandin reductase 1	1.59891	1.35301	6.22807	4.4822e-06	5.66152e-05	4.29374
Sys1	66460	SYS1 Golgi-localized integral membrane protein homolog (S. cerevisiae)	-0.505351	3.83629	-6.16021	4.53443e-06	5.71499e-05	3.81448
Nus1	52014	NUS1 dehydrodolichyl diphosphate synthase subunit	-0.38804	5.10608	-6.16007	4.53584e-06	5.71499e-05	3.6333
Sdhb	67680	succinate dehydrogenase complex, subunit B, iron sulfur (Ip)	-0.545157	8.53893	-6.15987	4.53781e-06	5.71499e-05	3.59523
Pyroxd2	74580	pyridine nucleotide-disulphide oxidoreductase domain 2	1.33366	0.537727	6.15758	4.56086e-06	5.73841e-05	4.33147
Atpaf1	230649	ATP synthase mitochondrial F1 complex assembly factor 1	-0.525905	5.19941	-6.15478	4.58927e-06	5.76853e-05	3.62101
Rps27l	67941	ribosomal protein S27-like	-0.558946	6.13147	-6.14676	4.67157e-06	5.86627e-05	3.55311
Ckap4	216197	cytoskeleton-associated protein 4	1.22462	3.42217	6.5893	4.70141e-06	5.89801e-05	3.97705
Hist1h1c	50708	histone cluster 1, H1c	-0.53952	7.14408	-6.14141	4.72726e-06	5.92468e-05	3.53462
Kcnq5	226922	potassium voltage-gated channel, subfamily Q, member 5	1.03139	4.34383	6.5269	4.74064e-06	5.93568e-05	3.84304
Plekhn1	231002	pleckstrin homology domain containing, family N member 1	1.28516	0.725963	6.13917	4.75069e-06	5.94251e-05	4.29468
Fgd3	30938	FYVE, RhoGEF and PH domain containing 3	1.1736	1.69546	6.13586	4.78569e-06	5.9805e-05	4.14823
Gm4980	NA	NA	0.58297	6.22285	6.13517	4.79305e-06	5.9839e-05	3.52134
Ap2m1	11773	adaptor-related protein complex 2, mu 1 subunit	0.409473	6.39171	6.13401	4.80536e-06	5.99347e-05	3.51665
Slc24a2	76376	solute carrier family 24 (sodium/potassium/calcium exchanger), member 2	-2.55463	-0.552501	-6.13766	4.81112e-06	5.99486e-05	4.24669
Prodh	19125	proline dehydrogenase	-0.722876	2.87607	-6.13154	4.83175e-06	6.01476e-05	3.9689
Mgat4b	103534	mannoside acetylglucosaminyltransferase 4, isoenzyme B	0.505427	5.59273	6.12812	4.86856e-06	6.05475e-05	3.53439
Txlnb	378431	taxilin beta	-0.511407	8.97673	-6.1215	4.94063e-06	6.13845e-05	3.51555
Cdh11	12552	cadherin 11	1.52867	0.570542	6.10859	5.0842e-06	6.30507e-05	4.22053
Trpv2	22368	transient receptor potential cation channel, subfamily V, member 2	1.56963	1.32168	6.10856	5.0845e-06	6.30507e-05	4.18606
Ric8	NA	NA	0.532313	4.34853	6.09991	5.1831e-06	6.42118e-05	3.5793
Snhg6	73824	small nucleolar RNA host gene 6	-0.820995	3.22285	-6.0979	5.20624e-06	6.44366e-05	3.81471
Fam171a1	269233	family with sequence similarity 171, member A1	0.751175	2.6803	6.09703	5.21638e-06	6.45002e-05	3.8923
Smc1a	24061	structural maintenance of chromosomes 1A	0.400191	5.26369	6.09519	5.2377e-06	6.47018e-05	3.47514
Mrpl50	28028	mitochondrial ribosomal protein L50	-0.428951	5.63742	-6.09384	5.25345e-06	6.48344e-05	3.44717
Agpat1	55979	1-acylglycerol-3-phosphate O-acyltransferase 1 (lysophosphatidic acid acyltransferase, alpha)	-0.439356	5.98711	-6.09178	5.27753e-06	6.50694e-05	3.43168
Snhg5	72655	small nucleolar RNA host gene 5	-0.524601	3.53151	-6.08486	5.35932e-06	6.59861e-05	3.69661
Golim4	73124	golgi integral membrane protein 4	0.597242	3.75491	6.08463	5.3621e-06	6.59861e-05	3.63047
Ccne2	12448	cyclin E2	-0.72424	2.43946	-6.07902	5.42943e-06	6.6751e-05	3.87115
Tmem9	66241	transmembrane protein 9	0.621128	3.343	6.07717	5.45176e-06	6.69072e-05	3.71412
Slc38a6	625098	solute carrier family 38, member 6	0.748641	2.22105	6.07711	5.4525e-06	6.69072e-05	3.91809
Scarf2	224024	scavenger receptor class F, member 2	0.984594	2.19369	6.0753	5.47444e-06	6.71021e-05	3.93663
Capn6	12338	calpain 6	1.00173	1.73335	6.07492	5.47915e-06	6.71021e-05	3.98443
0610009B22Rik	66050	RIKEN cDNA 0610009B22 gene	-0.495122	4.69522	-6.07452	5.48398e-06	6.71021e-05	3.49282
Anp32e	66471	acidic (leucine-rich) nuclear phosphoprotein 32 family, member E	-0.372372	6.81157	-6.07296	5.50312e-06	6.72725e-05	3.37884
Acap2	78618	ArfGAP with coiled-coil, ankyrin repeat and PH domains 2	0.644166	3.9626	6.07214	5.51306e-06	6.73303e-05	3.56072
Lrp1	16971	low density lipoprotein receptor-related protein 1	0.780995	6.17102	6.3662	5.578e-06	6.8059e-05	3.47351
Slc35e1	270066	solute carrier family 35, member E1	-0.373	5.99811	-6.06584	5.5909e-06	6.81519e-05	3.37106
Slc35g1	240660	solute carrier family 35, member G1	-0.924222	1.53955	-6.06049	5.65785e-06	6.8903e-05	4.03807
Arap1	69710	ArfGAP with RhoGAP domain, ankyrin repeat and PH domain 1	0.687341	4.32255	6.06642	5.67028e-06	6.89703e-05	3.49179
Dnajc2	22791	DnaJ heat shock protein family (Hsp40) member C2	-0.495611	4.80105	-6.05921	5.67407e-06	6.89703e-05	3.44401
2010107G23Rik	NA	NA	-1.27375	0.714437	-6.05829	5.6856e-06	6.90456e-05	4.12427
Upf2	326622	UPF2 regulator of nonsense transcripts homolog (yeast)	-0.518019	5.33872	-6.05756	5.69496e-06	6.90942e-05	3.39056
Cldn15	60363	claudin 15	0.984618	1.04414	6.05617	5.71256e-06	6.92426e-05	4.08781
Ptpn11	19247	protein tyrosine phosphatase, non-receptor type 11	-0.407653	7.08672	-6.0516	5.77101e-06	6.98855e-05	3.33125
Gm14698	100040244	serine/threonine/tyrosine interaction protein pseudogene	-0.766596	2.46197	-6.05071	5.78242e-06	6.9958e-05	3.83704
Neto2	74513	neuropilin (NRP) and tolloid (TLL)-like 2	-3.52863	2.34056	-7.0923	5.82863e-06	7.04511e-05	4.26765
Itgax	16411	integrin alpha X	3.80267	0.581751	6.8428	5.87639e-06	7.0962e-05	4.24726
Hmgn3	94353	high mobility group nucleosomal binding domain 3	0.904033	1.74957	6.043	5.88261e-06	7.09707e-05	3.90969
Isca1	69046	iron-sulfur cluster assembly 1	-0.401656	7.70142	-6.04192	5.89677e-06	7.10751e-05	3.31384
Entpd2	12496	ectonucleoside triphosphate diphosphohydrolase 2	0.673982	2.56541	6.03914	5.93334e-06	7.14492e-05	3.78622
Gdf11	14561	growth differentiation factor 11	-0.800602	4.94772	-6.25354	5.95804e-06	7.16797e-05	3.47066
Irgm2	54396	immunity-related GTPase family M member 2	1.19947	4.56577	6.7007	6.00497e-06	7.21252e-05	3.64593
Mars	216443	methionine-tRNA synthetase	-0.430444	5.78606	-6.03367	6.00624e-06	7.21252e-05	3.3072
Rbm38	56190	RNA binding motif protein 38	-0.428315	6.27054	-6.03294	6.01595e-06	7.21747e-05	3.29235
Apobec1	11810	apolipoprotein B mRNA editing enzyme, catalytic polypeptide 1	1.83067	2.37074	6.51946	6.10806e-06	7.32116e-05	3.99731
Zfp654	72020	zinc finger protein 654	-0.730446	3.90486	-6.01969	6.19642e-06	7.42019e-05	3.49313
Ddx3x	13205	DEAD/H (Asp-Glu-Ala-Asp/His) box polypeptide 3, X-linked	-0.493566	7.2616	-6.01843	6.21376e-06	7.43405e-05	3.25725
Cops3	26572	COP9 signalosome subunit 3	-0.433661	5.76787	-6.01667	6.23824e-06	7.45642e-05	3.26925
Myadml2	68515	myeloid-associated differentiation marker-like 2	-0.499532	5.62419	-6.01581	6.25025e-06	7.45926e-05	3.27857
Kctd12	239217	potassium channel tetramerisation domain containing 12	0.664269	2.60207	6.01567	6.25217e-06	7.45926e-05	3.6704
Camk2n2	73047	calcium/calmodulin-dependent protein kinase II inhibitor 2	1.43083	0.24063	6.01484	6.26383e-06	7.46627e-05	4.03804
Srrm4os	76798	serine/arginine repetitive matrix 4, opposite strand	0.912057	2.02266	6.01401	6.27541e-06	7.47318e-05	3.8324
Acn9	NA	NA	-0.60113	3.72094	-6.00818	6.35756e-06	7.56403e-05	3.4775
Man1c1	230815	mannosidase, alpha, class 1C, member 1	0.96535	2.3969	6.00594	6.38948e-06	7.59187e-05	3.72496
Hcls1	15163	hematopoietic cell specific Lyn substrate 1	1.06462	2.27868	6.02568	6.39772e-06	7.59187e-05	3.72618
Dzip1l	72507	DAZ interacting protein 1-like	0.965423	1.25258	6.0053	6.3986e-06	7.59187e-05	3.93849
Ube2q2	109161	ubiquitin-conjugating enzyme E2Q family member 2	-0.499956	5.47677	-6.00068	6.46494e-06	7.66354e-05	3.25078
Mib1	225164	mindbomb E3 ubiquitin protein ligase 1	-1.21311	6.15237	-6.81875	6.47563e-06	7.66917e-05	3.5094
Vat1	26949	vesicle amine transport 1	0.942888	4.62118	6.3842	6.4863e-06	7.67199e-05	3.4598
Rrbp1	81910	ribosome binding protein 1	0.508009	5.69889	5.99895	6.4899e-06	7.67199e-05	3.22955
Shc1	20416	src homology 2 domain-containing transforming protein C1	0.42035	4.61177	5.99741	6.51222e-06	7.69133e-05	3.31391
Gstk1	76263	glutathione S-transferase kappa 1	-0.603283	5.15737	-5.99696	6.51886e-06	7.69213e-05	3.26643
Cmklr1	14747	chemokine-like receptor 1	0.842665	2.97807	5.99551	6.54e-06	7.71004e-05	3.61124
Arpc5l	74192	actin related protein 2/3 complex, subunit 5-like	-0.391697	6.66751	-5.99088	6.608e-06	7.78309e-05	3.19317
Nono	53610	non-POU-domain-containing, octamer binding protein	0.331243	5.82869	5.99015	6.61882e-06	7.78872e-05	3.20143
Gm26740	102637787	predicted gene, 26740	-0.846742	4.19332	-6.13722	6.6374e-06	7.80348e-05	3.44334
Senp6	215351	SUMO/sentrin specific peptidase 6	-0.429211	5.39252	-5.98832	6.6458e-06	7.80561e-05	3.22719
Ppp1r3c	53412	protein phosphatase 1, regulatory subunit 3C	-1.19412	7.89016	-6.80208	6.65823e-06	7.80561e-05	3.46844
Rwdd1	66521	RWD domain containing 1	-0.520685	6.13438	-5.98737	6.66001e-06	7.80561e-05	3.19286
Car11	12348	carbonic anhydrase 11	-0.769368	2.57023	-5.98714	6.6634e-06	7.80561e-05	3.7163
Tmbim1	69660	transmembrane BAX inhibitor motif containing 1	0.423065	6.27109	5.98249	6.73301e-06	7.88001e-05	3.17462
Pydc4	NA	NA	2.47081	-0.480678	5.98071	6.75985e-06	7.90194e-05	3.92488
Mapkbp1	26390	mitogen-activated protein kinase binding protein 1	0.829368	3.3394	5.99093	6.76648e-06	7.90194e-05	3.48312
Gcc2	70297	GRIP and coiled-coil domain containing 2	-0.523952	4.49857	-5.97969	6.77529e-06	7.90194e-05	3.3031
Arpp21	74100	cyclic AMP-regulated phosphoprotein, 21	0.872152	3.69306	6.14567	6.7819e-06	7.90194e-05	3.43878
Gbf1	107338	golgi-specific brefeldin A-resistance factor 1	0.354592	5.94543	5.97884	6.78814e-06	7.90194e-05	3.17285
Myo10	17909	myosin X	0.686278	5.98735	6.13605	6.78848e-06	7.90194e-05	3.22983
Gpnmb	93695	glycoprotein (transmembrane) nmb	4.47751	3.48628	7.41553	6.82527e-06	7.9376e-05	3.99626
Apobec3	80287	apolipoprotein B mRNA editing enzyme, catalytic polypeptide 3	0.920305	2.20328	5.9742	6.85891e-06	7.96756e-05	3.70649
Wdr70	545085	WD repeat domain 70	-0.498392	4.29202	-5.97391	6.86338e-06	7.96756e-05	3.32931
Maml3	433586	mastermind like transcriptional coactivator 3	0.83446	2.16059	5.97333	6.87232e-06	7.97078e-05	3.7156
Fbxl16	214931	F-box and leucine-rich repeat protein 16	0.912008	1.69689	5.97275	6.88125e-06	7.97397e-05	3.80439
Ube2r2	67615	ubiquitin-conjugating enzyme E2R 2	-0.435414	7.28978	-5.96958	6.93015e-06	8.02344e-05	3.1457
Dysf	26903	dysferlin	0.52171	6.40129	5.96514	6.9993e-06	8.09119e-05	3.1339
Lrrn1	16979	leucine rich repeat protein 1, neuronal	0.761575	3.85327	6.02466	7.00139e-06	8.09119e-05	3.34607
Mndal	100040462	myeloid nuclear differentiation antigen like	0.824605	3.15997	5.96498	7.00747e-06	8.09119e-05	3.45349
Clpb	20480	ClpB caseinolytic peptidase B	-0.377132	5.70005	-5.96339	7.02685e-06	8.10631e-05	3.14839
Rnaset2b	68195	ribonuclease T2B	-0.483126	4.33612	-5.95975	7.08437e-06	8.16537e-05	3.28374
Mr1	15064	major histocompatibility complex, class I-related	-0.538092	4.815	-5.95772	7.11651e-06	8.19509e-05	3.2171
Plk2	20620	polo like kinase 2	0.650387	3.56064	5.95377	7.17977e-06	8.26058e-05	3.37772
Gpr155	68526	G protein-coupled receptor 155	-0.657631	4.02607	-5.95277	7.19584e-06	8.2717e-05	3.32082
Daam2	76441	dishevelled associated activator of morphogenesis 2	0.712759	2.40644	5.95123	7.22076e-06	8.29296e-05	3.58417
RP23-103B18.8	NA	NA	-1.15389	1.99963	-5.94917	7.25413e-06	8.32387e-05	3.71574
Pstpip1	19200	proline-serine-threonine phosphatase-interacting protein 1	1.72864	0.691129	5.94852	7.26462e-06	8.32851e-05	3.87506
Kif1c	16562	kinesin family member 1C	-0.443861	9.98756	-5.94351	7.34654e-06	8.41495e-05	3.13618
Sema4b	20352	sema domain, immunoglobulin domain (Ig), transmembrane domain (TM) and short cytoplasmic domain, (semaphorin) 4B	1.21516	1.42419	5.94091	7.38957e-06	8.45674e-05	3.78082
Slain2	75991	SLAIN motif family, member 2	-0.350421	6.89739	-5.93911	7.41937e-06	8.48332e-05	3.07499
Tlr1	21897	toll-like receptor 1	2.64592	-1.0084	5.93654	7.46213e-06	8.52245e-05	3.77243
S100a13	20196	S100 calcium binding protein A13	0.678096	4.30824	5.93831	7.4668e-06	8.52245e-05	3.22345
Ckmt2	76722	creatine kinase, mitochondrial 2	-0.697823	10.0768	-6.0566	7.48927e-06	8.54054e-05	3.17158
Idh3b	170718	isocitrate dehydrogenase 3 (NAD+) beta	-0.399073	8.72419	-5.93351	7.51298e-06	8.56003e-05	3.08435
B4galnt1	14421	beta-1,4-N-acetyl-galactosaminyl transferase 1	1.74866	0.605912	5.9329	7.52329e-06	8.5628e-05	3.84499
Syncrip	56403	synaptotagmin binding, cytoplasmic RNA interacting protein	-0.413723	6.05701	-5.93258	7.52869e-06	8.5628e-05	3.06663
Dnm3os	474332	dynamin 3, opposite strand	1.33251	1.1391	5.93165	7.54434e-06	8.57306e-05	3.77942
Plcd1	18799	phospholipase C, delta 1	0.61406	3.61244	5.93023	7.56838e-06	8.59281e-05	3.31916
Cul3	26554	cullin 3	-0.476511	8.06747	-5.92968	7.57776e-06	8.5959e-05	3.06315
Pik3r5	320207	phosphoinositide-3-kinase regulatory subunit 5	2.11182	0.541285	6.06244	7.62619e-06	8.63782e-05	3.87128
Casp4	12363	caspase 4, apoptosis-related cysteine peptidase	1.08233	1.51133	5.92673	7.6281e-06	8.63782e-05	3.72337
Snap29	67474	synaptosomal-associated protein 29	-0.393553	5.03814	-5.92529	7.65274e-06	8.65813e-05	3.11522
Alad	17025	aminolevulinate, delta-, dehydratase	-0.492874	5.21374	-5.92482	7.66083e-06	8.65969e-05	3.09528
Rmnd5a	68477	required for meiotic nuclear division 5 homolog A	-0.511004	7.74586	-5.92239	7.70261e-06	8.6993e-05	3.04254
Slc16a2	20502	solute carrier family 16 (monocarboxylic acid transporters), member 2	1.01905	2.71416	5.97936	7.71122e-06	8.70141e-05	3.4948
Nhs	195727	NHS actin remodeling regulator	-1.39387	1.52445	-5.91899	7.7616e-06	8.75062e-05	3.75737
Ndufa6	67130	NADH:ubiquinone oxidoreductase subunit A6	-0.444457	7.48599	-5.91841	7.77178e-06	8.75444e-05	3.03134
Cercam	99151	cerebral endothelial cell adhesion molecule	0.969538	1.71934	5.91785	7.78155e-06	8.75781e-05	3.6486
Mapkapk2	17164	MAP kinase-activated protein kinase 2	-0.357389	8.07525	-5.91678	7.80011e-06	8.77104e-05	3.03494
Gsdmd	69146	gasdermin D	0.822492	2.25667	5.91437	7.84247e-06	8.80943e-05	3.54755
Dnajb2	56812	DnaJ heat shock protein family (Hsp40) member B2	-0.399376	6.26677	-5.91406	7.8479e-06	8.80943e-05	3.02046
Phyh	16922	phytanoyl-CoA hydroxylase	-0.455423	7.72774	-5.91064	7.90827e-06	8.8695e-05	3.0168
Hist1h4h	69386	histone cluster 1, H4h	-1.09289	2.45046	-5.91395	7.96543e-06	8.92584e-05	3.54261
Hint2	68917	histidine triad nucleotide binding protein 2	-0.705352	4.17864	-5.92603	7.9979e-06	8.95446e-05	3.17851
Arnt2	11864	aryl hydrocarbon receptor nuclear translocator 2	1.04918	1.9316	5.90512	8.00685e-06	8.95671e-05	3.62614
Dagla	269060	diacylglycerol lipase, alpha	-0.704105	3.44887	-5.90389	8.02894e-06	8.97365e-05	3.31311
Esr2	13983	estrogen receptor 2 (beta)	2.57556	-1.30236	5.90325	8.04051e-06	8.97881e-05	3.54394
B3galnt1	26879	UDP-GalNAc:betaGlcNAc beta 1,3-galactosaminyltransferase, polypeptide 1	1.06163	1.51425	5.90218	8.05985e-06	8.99262e-05	3.68475
Gdi1	14567	guanosine diphosphate (GDP) dissociation inhibitor 1	0.422277	5.79978	5.89958	8.10701e-06	9.03742e-05	2.99786
Ppp2r5a	226849	protein phosphatase 2, regulatory subunit B', alpha	-0.375636	6.43534	-5.89809	8.13424e-06	9.05366e-05	2.98321
Synm	233335	synemin, intermediate filament protein	-0.53744	9.70609	-5.89766	8.14203e-06	9.05366e-05	3.02333
Fhod1	234686	formin homology 2 domain containing 1	0.492997	5.76924	5.89763	8.14261e-06	9.05366e-05	2.99588
Bmpr2	12168	bone morphogenetic protein receptor, type II (serine/threonine kinase)	-0.508965	6.42946	-5.89625	8.16784e-06	9.0739e-05	2.97919
Pgm2l1	70974	phosphoglucomutase 2-like 1	-0.683967	4.07577	-5.89539	8.18368e-06	9.08367e-05	3.18129
Gm28286	NA	NA	2.93622	-1.74358	5.89398	8.20957e-06	9.10458e-05	3.47708
Zhx1	22770	zinc fingers and homeoboxes 1	-0.438784	4.8752	-5.89292	8.2292e-06	9.11852e-05	3.05899
Abhd5	67469	abhydrolase domain containing 5	-0.417849	4.82261	-5.8925	8.23699e-06	9.11932e-05	3.06484
C1qtnf6	72709	C1q and tumor necrosis factor related protein 6	1.36737	2.62502	6.25423	8.25283e-06	9.12903e-05	3.53568
Gm15675	105246705	predicted gene 15675	0.690099	4.49586	5.92603	8.31419e-06	9.18903e-05	3.1096
mt-Nd3	NA	NA	-0.767486	11.24	-6.08371	8.33532e-06	9.20451e-05	3.11646
Gnai2	14678	guanine nucleotide binding protein (G protein), alpha inhibiting 2	0.550112	5.94047	5.88603	8.35761e-06	9.22123e-05	2.96076
Ugp2	216558	UDP-glucose pyrophosphorylase 2	-0.600212	9.65757	-5.88999	8.39467e-06	9.25421e-05	2.99872
Dhdh	71755	dihydrodiol dehydrogenase (dimeric)	-0.512177	5.42937	-5.88196	8.43436e-06	9.28238e-05	2.98811
Ttc39b	69863	tetratricopeptide repeat domain 39B	0.60513	2.92997	5.88166	8.44003e-06	9.28238e-05	3.33269
Ampd3	11717	adenosine monophosphate deaminase 3	0.830371	4.31664	6.09057	8.4418e-06	9.28238e-05	3.16587
Znrf2	387524	zinc and ring finger 2	-0.446666	5.2858	-5.87784	8.51278e-06	9.35247e-05	2.98282
Traf1	22029	TNF receptor-associated factor 1	1.76819	-0.054934	5.87691	8.53063e-06	9.3641e-05	3.74476
Pofut1	140484	protein O-fucosyltransferase 1	0.479454	4.36054	5.87578	8.55221e-06	9.37693e-05	3.07438
Bdh1	71911	3-hydroxybutyrate dehydrogenase, type 1	-1.52119	5.3565	-6.91018	8.55684e-06	9.37693e-05	3.32009
Rhobtb1	69288	Rho-related BTB domain containing 1	-0.535114	4.35099	-5.87324	8.60122e-06	9.41757e-05	3.09066
RP23-411B7.7	NA	NA	-1.48095	0.547379	-5.87042	8.65591e-06	9.46942e-05	3.73007
Cnot7	18983	CCR4-NOT transcription complex, subunit 7	-0.432597	5.39759	-5.86901	8.68333e-06	9.49138e-05	2.9572
Ung	22256	uracil DNA glycosylase	-0.852882	2.66418	-5.86808	8.7016e-06	9.5033e-05	3.34636
Tmem242	70544	transmembrane protein 242	-0.438867	6.14856	-5.86584	8.74545e-06	9.54311e-05	2.91316
Nucb2	53322	nucleobindin 2	0.932595	2.09413	5.86471	8.76781e-06	9.55885e-05	3.49203
Cd44	12505	CD44 antigen	1.67933	3.31706	6.65578	8.77468e-06	9.55885e-05	3.48263
Eif2s2	67204	eukaryotic translation initiation factor 2, subunit 2 (beta)	-0.462773	7.6201	-5.86389	8.78397e-06	9.5609e-05	2.90726
Stk17b	98267	serine/threonine kinase 17b (apoptosis-inducing)	0.67028	3.41702	5.86307	8.80016e-06	9.57046e-05	3.2205
Shisa5	66940	shisa family member 5	0.751636	4.0222	5.91802	8.82872e-06	9.59343e-05	3.11542
Ufc1	66155	ubiquitin-fold modifier conjugating enzyme 1	-0.394846	6.2765	-5.85306	9.00065e-06	9.77202e-05	2.88295
Tagap1	380608	T cell activation GTPase activating protein 1	-0.475515	4.58128	-5.85109	9.0406e-06	9.80715e-05	3.00103
Wisp1	NA	NA	3.02396	-0.235662	6.05452	9.07449e-06	9.83565e-05	3.69456
Arntl	11865	aryl hydrocarbon receptor nuclear translocator-like	-1.50182	3.83985	-6.5987	9.11113e-06	9.86708e-05	3.37555
Vash2	226841	vasohibin 2	1.52064	1.49689	5.96644	9.14203e-06	9.89225e-05	3.57609
Rassf4	213391	Ras association (RalGDS/AF-6) domain family member 4	1.10511	2.59068	5.96589	9.15518e-06	9.89817e-05	3.36057
Tspan5	56224	tetraspanin 5	0.649033	2.23901	5.84439	9.17797e-06	9.91451e-05	3.38956
Insr	16337	insulin receptor	-0.438523	6.241	-5.84149	9.23801e-06	9.97103e-05	2.85544
Lpxn	107321	leupaxin	1.80867	0.16326	5.83975	9.27441e-06	0.00010002	3.66672
Casp8	12370	caspase 8	0.934538	2.11977	5.8389	9.29217e-06	0.000100127	3.41686
Emg1	14791	EMG1 N1-specific pseudouridine methyltransferase	-0.429429	5.79873	-5.83698	9.33233e-06	0.000100476	2.85735
Lpar1	14745	lysophosphatidic acid receptor 1	0.837356	3.27165	5.86536	9.36457e-06	0.000100739	3.16823
Twf2	23999	twinfilin actin binding protein 2	-0.633559	7.14636	-5.93373	9.44282e-06	0.000101497	2.87029
Mir22hg	100042498	Mir22 host gene (non-protein coding)	0.595785	4.8702	5.83099	9.45904e-06	0.000101586	2.90205
Evl	14026	Ena-vasodilator stimulated phosphoprotein	0.740568	1.70801	5.82934	9.49424e-06	0.00010188	3.45579
Lrpap1	16976	low density lipoprotein receptor-related protein associated protein 1	0.345669	5.47756	5.82704	9.54367e-06	0.000102325	2.85137
Vcl	22330	vinculin	0.633492	5.38838	5.90228	9.55702e-06	0.000102383	2.87821
Fut10	171167	fucosyltransferase 10	-0.596813	3.4913	-5.81912	9.71551e-06	0.000103995	3.11523
Cdk2	12566	cyclin-dependent kinase 2	0.80552	2.30362	5.81827	9.73426e-06	0.000104053	3.3119
Bgn	12111	biglycan	1.44967	5.82893	6.82738	9.73709e-06	0.000104053	3.15108
Coq9	67914	coenzyme Q9	-0.387398	8.26826	-5.81419	9.82406e-06	0.000104896	2.8032
Alpk2	225638	alpha-kinase 2	-0.724085	5.50097	-6.01746	9.84142e-06	0.000104994	2.89649
Ndufaf6	76947	NADH:ubiquinone oxidoreductase complex assembly factor 6	-0.577132	3.78289	-5.81285	9.8539e-06	0.00010504	3.03718
Anxa8	11752	annexin A8	1.436	1.2641	5.80968	9.92446e-06	0.000105705	3.54482
Cmtm3	68119	CKLF-like MARVEL transmembrane domain containing 3	0.866777	2.92519	5.8131	9.99181e-06	0.000106335	3.1506
H2-Aa	14960	histocompatibility 2, class II antigen A, alpha	1.37069	5.31093	6.72073	1.00571e-05	0.000106855	3.12315
Ccdc80	67896	coiled-coil domain containing 80	0.677934	5.29476	5.9325	1.00573e-05	0.000106855	2.85526
Ubash3b	72828	ubiquitin associated and SH3 domain containing, B	1.65233	0.459054	5.80111	1.01182e-05	0.000107415	3.55394
mt-Nd6	NA	NA	-0.567657	11.329	-5.79865	1.01746e-05	0.000107924	2.84374
Mrpl54	66047	mitochondrial ribosomal protein L54	-0.599874	5.2619	-5.8096	1.02164e-05	0.000108252	2.80815
Rdh14	105014	retinol dehydrogenase 14 (all-trans and 9-cis)	-0.378932	5.32801	-5.79658	1.02222e-05	0.000108252	2.79277
Bmp6	12161	bone morphogenetic protein 6	-1.06058	2.09406	-5.7959	1.02378e-05	0.000108327	3.36956
Prex1	277360	phosphatidylinositol-3,4,5-trisphosphate-dependent Rac exchange factor 1	0.613278	3.82065	5.79553	1.02463e-05	0.000108329	2.95634
Zbtb44	235132	zinc finger and BTB domain containing 44	-0.43685	5.80876	-5.79268	1.03126e-05	0.00010894	2.75792
Arl4a	11861	ADP-ribosylation factor-like 4A	-0.575623	4.90667	-5.7921	1.0326e-05	0.000108993	2.83983
H2-Eb1	14969	histocompatibility 2, class II antigen E beta	1.23028	4.74917	6.5241	1.03766e-05	0.000109438	3.07784
Cacng1	12299	calcium channel, voltage-dependent, gamma subunit 1	0.417348	8.29265	5.78867	1.04063e-05	0.000109661	2.74224
Cuedc1	103841	CUE domain containing 1	-0.498863	7.44607	-5.78406	1.05151e-05	0.000110717	2.72332
Bola1	69168	bolA-like 1 (E. coli)	-0.632654	3.46898	-5.78356	1.05271e-05	0.000110754	3.03684
Rab3d	19340	RAB3D, member RAS oncogene family	0.68891	2.6977	5.77943	1.06256e-05	0.000111699	3.19086
Hhatl	74770	hedgehog acyltransferase-like	0.375151	7.12792	5.77828	1.06534e-05	0.0001119	2.70695
Il7r	16197	interleukin 7 receptor	4.45132	-1.51846	6.05722	1.07599e-05	0.00011291	3.28305
Tpcn2	233979	two pore segment channel 2	1.49265	1.57356	5.87221	1.0767e-05	0.00011291	3.41586
Fam115c	NA	NA	0.879122	1.43248	5.7712	1.0825e-05	0.000113409	3.40321
Ddrgk1	77006	DDRGK domain containing 1	-0.389061	6.41457	-5.77091	1.08323e-05	0.000113409	2.69269
Themis2	230787	thymocyte selection associated family member 2	1.18951	1.43649	5.76975	1.08607e-05	0.000113615	3.38331
Ybx2	53422	Y box protein 2	-0.847534	2.40594	-5.7684	1.08938e-05	0.000113868	3.21576
Cnep1r1	382030	CTD nuclear envelope phosphatase 1 regulatory subunit 1	-0.403786	5.23917	-5.76685	1.0932e-05	0.000114071	2.7279
Rasa4	54153	RAS p21 protein activator 4	0.540435	5.46727	5.76669	1.09359e-05	0.000114071	2.7143
2610002M06Rik	67028	RIKEN cDNA 2610002M06 gene	-0.566753	3.11591	-5.7662	1.09481e-05	0.000114071	3.06311
Usp16	74112	ubiquitin specific peptidase 16	-0.416879	5.56636	-5.76619	1.09484e-05	0.000114071	2.71011
2810468N07Rik	72834	RIKEN cDNA 2810468N07 gene	-1.37833	0.304228	-5.76578	1.09585e-05	0.000114084	3.50324
Map1lc3a	66734	microtubule-associated protein 1 light chain 3 alpha	0.495139	7.66742	5.76522	1.09724e-05	0.000114136	2.68262
Dpysl3	22240	dihydropyrimidinase-like 3	0.927162	3.55886	5.96258	1.09875e-05	0.000114201	3.01268
Ctsh	13036	cathepsin H	1.13534	3.59654	6.17825	1.10133e-05	0.000114377	3.09092
RP23-428M4.4	NA	NA	-2.19043	0.00791512	-5.76541	1.10576e-05	0.000114683	3.49871
Syp	20977	synaptophysin	-1.1248	0.966229	-5.76168	1.10606e-05	0.000114683	3.47206
Samhd1	56045	SAM domain and HD domain, 1	0.519821	5.14721	5.75719	1.11734e-05	0.000115761	2.70838
Apbb1	11785	amyloid beta (A4) precursor protein-binding, family B, member 1	0.547417	3.52635	5.75644	1.11923e-05	0.000115863	2.93761
Adig	246747	adipogenin	-1.133	1.64876	-5.75607	1.12018e-05	0.000115869	3.37687
Stip1	20867	stress-induced phosphoprotein 1	-0.381998	6.42692	-5.7547	1.12364e-05	0.000116134	2.65406
Gatsl2	NA	NA	0.433589	6.49424	5.75222	1.12996e-05	0.000116693	2.64603
Ncs1	14299	neuronal calcium sensor 1	0.698506	3.44832	5.74846	1.13962e-05	0.000117596	2.93794
Zfp503	218820	zinc finger protein 503	0.977873	3.05485	5.84008	1.14724e-05	0.000118288	3.06501
Atp5s	NA	NA	-0.508785	3.79826	-5.74485	1.14895e-05	0.00011837	2.87661
Cks1b	54124	CDC28 protein kinase 1b	1.02959	1.12791	5.74117	1.15855e-05	0.000119265	3.39074
Atp8b2	54667	ATPase, class I, type 8B, member 2	0.587558	3.12828	5.73975	1.1623e-05	0.000119555	2.96286
Serpinb1a	66222	serine (or cysteine) peptidase inhibitor, clade B, member 1a	2.73341	3.99644	6.97843	1.16477e-05	0.000119714	3.26285
Smyd2	226830	SET and MYND domain containing 2	-0.503347	6.48191	-5.73737	1.16856e-05	0.000120008	2.61631
Cd52	23833	CD52 antigen	2.10487	0.800947	5.98171	1.17233e-05	0.000120299	3.46352
Adcy7	11513	adenylate cyclase 7	1.04334	3.05698	5.94937	1.19395e-05	0.00012242	3.02055
Glb1	12091	galactosidase, beta 1	0.976853	1.6068	5.72516	1.20133e-05	0.000123079	3.22362
C3	12266	complement component 3	0.917777	6.53487	6.24301	1.20254e-05	0.000123106	2.7745
Scyl1	78891	SCY1-like 1 (S. cerevisiae)	-0.357607	6.38242	-5.72278	1.20781e-05	0.000123547	2.58159
Kcnj2	16518	potassium inwardly-rectifying channel, subfamily J, member 2	-0.62444	6.35142	-5.82024	1.20959e-05	0.000123631	2.6206
Cstb	13014	cystatin B	0.731733	3.43913	5.72037	1.21442e-05	0.000124027	2.85998
Paip1	218693	polyadenylate binding protein-interacting protein 1	-0.377742	5.96725	-5.71815	1.22055e-05	0.000124554	2.57757
Clec16a	74374	C-type lectin domain family 16, member A	-0.338035	6.20822	-5.71728	1.22295e-05	0.000124637	2.57075
Nadk2	68646	NAD kinase 2, mitochondrial	-0.53196	5.01324	-5.71716	1.2233e-05	0.000124637	2.63487
Sned1	208777	sushi, nidogen and EGF-like domains 1	1.02494	2.91107	5.81744	1.22835e-05	0.000125053	3.03161
1110001J03Rik	NA	NA	-0.616824	5.15737	-5.74704	1.23769e-05	0.000125905	2.63305
Klhl38	268807	kelch-like 38	-0.62117	3.58108	-5.70342	1.26196e-05	0.000128273	2.83759
H2-T23	15040	histocompatibility 2, T region locus 23	0.638181	4.04672	5.70268	1.2641e-05	0.00012839	2.70616
Trim66	330627	tripartite motif-containing 66	2.34259	-0.92791	5.6992	1.27411e-05	0.000129304	3.2892
Iqgap1	29875	IQ motif containing GTPase activating protein 1	0.748079	4.87	5.88882	1.28202e-05	0.000130005	2.67698
Zswim7	69747	zinc finger SWIM-type containing 7	-0.619902	4.76152	-5.6998	1.28971e-05	0.000130682	2.62163
Col12a1	12816	collagen, type XII, alpha 1	1.13265	2.72125	5.87858	1.31283e-05	0.00013292	3.00486
Ktn1	16709	kinectin 1	-0.38479	7.82201	-5.68545	1.31447e-05	0.00013294	2.50084
Top1mt	72960	DNA topoisomerase 1, mitochondrial	-0.516073	3.32121	-5.68524	1.31508e-05	0.00013294	2.83801
Gcat	26912	glycine C-acetyltransferase (2-amino-3-ketobutyrate-coenzyme A ligase)	-0.722072	3.21091	-5.68356	1.32013e-05	0.000133346	2.85659
Znhit3	448850	zinc finger, HIT type 3	-0.565768	3.5309	-5.67965	1.33188e-05	0.000134428	2.78832
Zswim6	67263	zinc finger SWIM-type containing 6	1.15359	1.04338	5.67575	1.34373e-05	0.000135517	3.26298
Egfr	13649	epidermal growth factor receptor	0.545723	3.7994	5.67288	1.35252e-05	0.000136167	2.7014
Pigyl	66268	phosphatidylinositol glycan anchor biosynthesis, class Y-like	-0.514323	3.98455	-5.6727	1.35306e-05	0.000136167	2.67245
Hipk3	15259	homeodomain interacting protein kinase 3	-0.550874	8.37571	-5.67241	1.35397e-05	0.000136167	2.47947
Lbx1	16814	ladybird homeobox 1	-0.496214	5.12172	-5.67227	1.35439e-05	0.000136167	2.53854
Hdac6	15185	histone deacetylase 6	0.503665	3.28115	5.66948	1.36298e-05	0.000136898	2.78717
Usp35	244144	ubiquitin specific peptidase 35	0.858742	1.36506	5.6689	1.36479e-05	0.000136898	3.15155
Wnk2	75607	WNK lysine deficient protein kinase 2	-0.581779	6.15327	-5.70902	1.36514e-05	0.000136898	2.47932
Pros1	19128	protein S (alpha)	0.684377	3.77903	5.66854	1.3659e-05	0.000136898	2.69529
Dap	223453	death-associated protein	0.821804	3.05504	5.66217	1.39811e-05	0.000140017	2.79206
D830039M14Rik	320949	RIKEN cDNA D830039M14 gene	-0.761913	2.74687	-5.6511	1.42112e-05	0.000142211	2.90836
Itpr1	16438	inositol 1,4,5-trisphosphate receptor 1	-0.763753	5.36496	-5.90213	1.42426e-05	0.000142415	2.55886
Egln2	112406	egl-9 family hypoxia-inducible factor 2	-0.350408	6.67053	-5.64648	1.43611e-05	0.000143489	2.40383
Epsti1	108670	epithelial stromal interaction 1 (breast)	1.58254	0.160486	5.6459	1.438e-05	0.000143544	3.24408
Rnf26	213211	ring finger protein 26	0.871028	1.54302	5.64563	1.43889e-05	0.000143544	3.10518
Tnfaip3	21929	tumor necrosis factor, alpha-induced protein 3	0.621764	3.07822	5.64501	1.44092e-05	0.000143599	2.75668
Rfk	54391	riboflavin kinase	-0.386961	6.47227	-5.64478	1.44167e-05	0.000143599	2.40135
Usp47	74996	ubiquitin specific peptidase 47	-0.378667	8.53867	-5.64409	1.44392e-05	0.000143713	2.41659
Eml2	72205	echinoderm microtubule associated protein like 2	0.492062	3.96622	5.64357	1.44564e-05	0.000143774	2.60149
Zfp639	67778	zinc finger protein 639	-0.425297	4.89768	-5.64271	1.44846e-05	0.000143943	2.48509
Tekt1	21689	tektin 1	-1.17001	1.85025	-5.64133	1.453e-05	0.000144283	3.10502
Eln	13717	elastin	1.10153	3.51035	5.99154	1.45499e-05	0.000144369	2.81573
Gm5532	433367	predicted gene 5532	-1.19259	2.59512	-5.86624	1.46133e-05	0.000144888	2.92886
Tbx3	21386	T-box 3	0.760422	2.4441	5.63745	1.46589e-05	0.000145134	2.90372
Gal	14419	galanin	3.54776	-0.707968	5.88802	1.46607e-05	0.000145134	3.19884
Tlcd2	380712	TLC domain containing 2	0.885184	1.70651	5.63573	1.47163e-05	0.000145511	3.05892
Cdk18	18557	cyclin-dependent kinase 18	-0.726876	2.36879	-5.63558	1.47213e-05	0.000145511	2.89467
Col5a3	53867	collagen, type V, alpha 3	0.915479	5.4404	6.11689	1.47367e-05	0.000145552	2.58728
Dnajc28	246738	DnaJ heat shock protein family (Hsp40) member C28	-0.507084	4.72769	-5.63458	1.47548e-05	0.000145619	2.47921
Spats2l	67198	spermatogenesis associated, serine-rich 2-like	1.01436	1.34506	5.63414	1.47696e-05	0.000145654	3.08301
Fetub	59083	fetuin beta	1.64282	-0.698728	5.63162	1.48546e-05	0.000146362	3.18894
Vps33b	233405	vacuolar protein sorting 33B	0.94498	1.92556	5.6311	1.48722e-05	0.000146362	2.95953
Pank1	75735	pantothenate kinase 1	-0.608854	3.83565	-5.631	1.48754e-05	0.000146362	2.59249
Gm826	329554	predicted gene 826	-1.2178	-0.0520512	-5.63032	1.48988e-05	0.00014648	3.2185
Tspan14	52588	tetraspanin 14	0.60691	3.97564	5.62974	1.49184e-05	0.000146561	2.56616
Kdsr	70750	3-ketodihydrosphingosine reductase	-0.667409	2.69656	-5.62855	1.49588e-05	0.000146803	2.84097
Hmcn2	665700	hemicentin 2	0.938026	5.94278	6.16305	1.4974e-05	0.000146803	2.56919
Inha	16322	inhibin alpha	1.13151	1.50431	5.62801	1.49771e-05	0.000146803	3.0848
Lrrc58	320184	leucine rich repeat containing 58	-0.413957	5.34701	-5.62724	1.50033e-05	0.000146893	2.39949
Decr1	67460	2,4-dienoyl CoA reductase 1, mitochondrial	-0.479813	6.9723	-5.62707	1.50091e-05	0.000146893	2.35947
AW209491	105351	expressed sequence AW209491	-0.475729	3.7823	-5.62567	1.50571e-05	0.000147252	2.60466
Wwp1	107568	WW domain containing E3 ubiquitin protein ligase 1	-0.513079	7.9529	-5.62494	1.5082e-05	0.000147383	2.36262
Cdh13	12554	cadherin 13	0.518751	6.79576	5.62211	1.51794e-05	0.000148223	2.34687
Ankrd44	329154	ankyrin repeat domain 44	-0.733213	2.91962	-5.61983	1.52587e-05	0.000148781	2.73624
Sos2	20663	SOS Ras/Rho guanine nucleotide exchange factor 2	-0.485983	5.59447	-5.61963	1.52653e-05	0.000148781	2.3674
Dpep2	319446	dipeptidase 2	2.23029	0.0113134	5.72626	1.52711e-05	0.000148781	3.21896
Fbxo31	76454	F-box protein 31	-0.409245	6.73613	-5.61901	1.52872e-05	0.000148825	2.34085
Ankrd40	71452	ankyrin repeat domain 40	-0.366722	7.83343	-5.61734	1.53452e-05	0.000149278	2.34298
Ybx1	22608	Y box protein 1	-0.416743	8.88722	-5.61432	1.54509e-05	0.000150193	2.35384
Mest	17294	mesoderm specific transcript	0.984235	1.75325	5.61278	1.55054e-05	0.000150609	2.93067
H2-D1	14964	histocompatibility 2, D region locus 1	0.589257	6.87472	5.6809	1.55546e-05	0.000150973	2.35006
Dhx32	101437	DEAH (Asp-Glu-Ala-His) box polypeptide 32	-0.455965	5.28839	-5.60805	1.56734e-05	0.000151928	2.36686
Dnlz	52838	DNL-type zinc finger	-0.365662	4.72643	-5.60796	1.56765e-05	0.000151928	2.41652
Iqcg	69707	IQ motif containing G	-0.791083	2.43112	-5.60757	1.56904e-05	0.000151949	2.86309
Sirpa	19261	signal-regulatory protein alpha	1.47375	4.15573	6.39647	1.5711e-05	0.000152034	2.78393
Cd200r1	57781	CD200 receptor 1	2.07769	-0.687203	5.60642	1.57314e-05	0.000152117	3.15255
Tefm	68550	transcription elongation factor, mitochondrial	-0.422633	4.09265	-5.6059	1.57503e-05	0.000152133	2.49676
Sec61a1	53421	Sec61 alpha 1 subunit (S. cerevisiae)	0.552851	4.50127	5.60572	1.57566e-05	0.000152133	2.43048
Nudt16	75686	nudix (nucleoside diphosphate linked moiety X)-type motif 16	0.689498	3.04011	5.60385	1.58238e-05	0.000152668	2.69708
Cygb	114886	cytoglobin	0.599515	4.01085	5.60345	1.58383e-05	0.000152693	2.50978
Cox6c	12864	cytochrome c oxidase subunit 6C	-0.524709	9.12815	-5.60217	1.58846e-05	0.000152977	2.33377
Mamstr	74490	MEF2 activating motif and SAP domain containing transcriptional regulator	0.586923	5.11893	5.62458	1.58914e-05	0.000152977	2.35949
Ccl21b	100042493	chemokine (C-C motif) ligand 21B (leucine)	0.979006	2.21696	5.60023	1.59547e-05	0.000153472	2.85095
Ddx58	230073	DEAD (Asp-Glu-Ala-Asp) box polypeptide 58	0.824906	2.4565	5.5991	1.59962e-05	0.000153756	2.77429
Pamr1	210622	peptidase domain containing associated with muscle regeneration 1	0.715912	2.79731	5.5972	1.60655e-05	0.000154308	2.72896
Atad1	67979	ATPase family, AAA domain containing 1	-0.378536	6.4062	-5.59635	1.60966e-05	0.000154458	2.28909
Gpr34	23890	G protein-coupled receptor 34	1.35663	0.613615	5.59592	1.61124e-05	0.000154458	3.11105
Cyth3	19159	cytohesin 3	0.519175	3.75636	5.59579	1.6117e-05	0.000154458	2.5333
Mtfr1	67472	mitochondrial fission regulator 1	-0.50511	4.95763	-5.59519	1.61393e-05	0.000154479	2.35622
Polr2k	17749	polymerase (RNA) II (DNA directed) polypeptide K	-0.469106	4.84156	-5.59508	1.61431e-05	0.000154479	2.37986
Qrsl1	76563	glutaminyl-tRNA synthase (glutamine-hydrolyzing)-like 1	-0.421252	4.3422	-5.59352	1.62007e-05	0.00015478	2.4273
Spaca6	75202	sperm acrosome associated 6	0.956073	2.77062	5.62748	1.621e-05	0.00015478	2.75079
Tubb5	22154	tubulin, beta 5 class I	0.9439	5.50524	6.10985	1.62106e-05	0.00015478	2.50459
Nars	70223	asparaginyl-tRNA synthetase	-0.295457	6.97708	-5.59289	1.62238e-05	0.000154792	2.28006
Ppp1r18	76448	protein phosphatase 1, regulatory subunit 18	0.752847	2.9716	5.59204	1.62553e-05	0.000154978	2.67794
Nampt	59027	nicotinamide phosphoribosyltransferase	-0.358843	7.18692	-5.58743	1.64272e-05	0.000156448	2.26883
Lepre1	NA	NA	0.48132	3.77966	5.58725	1.64338e-05	0.000156448	2.51332
Mrps7	50529	mitchondrial ribosomal protein S7	-0.336832	6.05217	-5.58564	1.64943e-05	0.000156909	2.27011
Vdac3	22335	voltage-dependent anion channel 3	-0.438885	8.83206	-5.58293	1.65965e-05	0.000157765	2.28034
Arl11	219144	ADP-ribosylation factor-like 11	2.39814	-1.00978	5.58159	1.66474e-05	0.000158132	3.06499
Dock10	210293	dedicator of cytokinesis 10	0.856738	2.09057	5.58036	1.6694e-05	0.000158458	2.82876
Kcnb1	16500	potassium voltage gated channel, Shab-related subfamily, member 1	-0.58989	2.97486	-5.57459	1.69151e-05	0.000160439	2.64743
Rps20	67427	ribosomal protein S20	-0.527407	7.86095	-5.57316	1.69703e-05	0.000160844	2.24206
Impdh1	23917	inosine monophosphate dehydrogenase 1	0.562268	4.0153	5.57261	1.69917e-05	0.000160905	2.43422
Tmem147	69804	transmembrane protein 147	-0.389671	6.33844	-5.57213	1.70104e-05	0.000160905	2.235
Snx1	56440	sorting nexin 1	0.519567	3.8544	5.57203	1.70141e-05	0.000160905	2.46162
Fcgr3	14131	Fc receptor, IgG, low affinity III	1.78001	2.59092	6.1471	1.71787e-05	0.000162343	2.93955
Phf20l1	239510	PHD finger protein 20-like 1	-0.568222	5.65989	-5.59094	1.72336e-05	0.000162743	2.2518
Mzt1	76789	mitotic spindle organizing protein 1	-0.481428	5.53575	-5.56116	1.74413e-05	0.000164583	2.23527
mt-Co2	NA	NA	-0.624231	7.83038	-5.67277	1.75416e-05	0.000165359	2.25454
Abhd8	64296	abhydrolase domain containing 8	-0.490575	3.83412	-5.55791	1.75715e-05	0.000165359	2.4314
Ppm1j	71887	protein phosphatase 1J	-0.428974	5.81864	-5.55789	1.7572e-05	0.000165359	2.21623
Cdyl2	75796	chromodomain protein, Y chromosome-like 2	0.711136	2.40002	5.55782	1.75747e-05	0.000165359	2.73522
Fdx1	14148	ferredoxin 1	-0.499579	4.03704	-5.5575	1.75878e-05	0.000165361	2.39311
Mdk	17242	midkine	1.29102	-0.187049	5.55593	1.76508e-05	0.000165833	3.05521
Zfp191	NA	NA	-0.412575	5.45149	-5.55552	1.76676e-05	0.000165869	2.23199
Pkn3	263803	protein kinase N3	0.695875	2.81349	5.55423	1.77195e-05	0.000166236	2.64328
Stau1	20853	staufen double-stranded RNA binding protein 1	0.346854	5.49809	5.54987	1.78967e-05	0.000167777	2.20891
Gde1	56209	glycerophosphodiester phosphodiesterase 1	-0.353191	5.75406	-5.54871	1.79443e-05	0.000168101	2.19773
Tmem5	NA	NA	-0.469613	4.48889	-5.5483	1.79609e-05	0.000168135	2.31542
Cers6	241447	ceramide synthase 6	1.38643	1.24436	5.5473	1.80144e-05	0.000168481	2.92388
Plin5	66968	perilipin 5	-1.16701	3.85563	-6.04229	1.80241e-05	0.000168481	2.59582
Ndufa4	17992	Ndufa4, mitochondrial complex associated	-0.541859	9.33938	-5.54558	1.80729e-05	0.000168815	2.20739
Fundc2	67391	FUN14 domain containing 2	-0.442002	7.68497	-5.54085	1.82693e-05	0.000170526	2.165
Hspg2	15530	perlecan (heparan sulfate proteoglycan 2)	0.518441	7.34789	5.54022	1.82957e-05	0.00017065	2.16084
Parp14	547253	poly (ADP-ribose) polymerase family, member 14	0.739791	3.68653	5.58339	1.84312e-05	0.00017179	2.40759
Rnf115	67845	ring finger protein 115	-0.483442	6.60244	-5.53637	1.84573e-05	0.000171908	2.14969
Sod1	20655	superoxide dismutase 1, soluble	-0.36582	7.18586	-5.53574	1.84837e-05	0.00017203	2.14873
Eif1	20918	eukaryotic translation initiation factor 1	-0.407052	9.0817	-5.53291	1.86037e-05	0.000173022	2.16953
Cntfr	12804	ciliary neurotrophic factor receptor	-0.887465	2.49643	-5.52973	1.87392e-05	0.000174157	2.64596
2610002J02Rik	NA	NA	0.971861	1.69629	5.52899	1.87712e-05	0.000174284	2.80356
Irx3	16373	Iroquois related homeobox 3	-1.06935	1.61366	-5.52879	1.87798e-05	0.000174284	2.85807
Ccl21a	18829	chemokine (C-C motif) ligand 21A (serine)	0.934522	2.14678	5.52798	1.88143e-05	0.000174479	2.71132
Nptn	20320	neuroplastin	0.407316	6.55099	5.51884	1.92116e-05	0.000178035	2.10728
Rnf157	217340	ring finger protein 157	-0.756193	3.90422	-5.59094	1.92317e-05	0.000178093	2.37183
Ptk7	71461	PTK7 protein tyrosine kinase 7	1.50616	0.337848	5.51745	1.92728e-05	0.000178346	2.9539
Pirb	18733	paired Ig-like receptor B	2.11182	2.13505	6.1271	1.93099e-05	0.000178561	2.92069
Ifi204	15951	interferon activated gene 204	1.35012	2.6447	5.87132	1.93309e-05	0.000178627	2.70213
Fbxo40	207215	F-box protein 40	-0.357383	8.75439	-5.5127	1.94836e-05	0.00017991	2.11625
Ndufs7	75406	NADH:ubiquinone oxidoreductase core subunit S7	-0.424408	8.00423	-5.50961	1.96217e-05	0.000181055	2.09638
Wnt4	22417	wingless-type MMTV integration site family, member 4	-1.12241	4.71205	-6.07054	1.96654e-05	0.000181215	2.44165
Tyk2	54721	tyrosine kinase 2	0.485477	3.8569	5.5086	1.96671e-05	0.000181215	2.29365
Rai14	75646	retinoic acid induced 14	0.678581	3.52764	5.50775	1.97054e-05	0.000181317	2.40405
Ar	11835	androgen receptor	-0.53594	5.40473	-5.50753	1.97153e-05	0.000181317	2.12187
Rad51d	19364	RAD51 paralog D	0.657065	2.39151	5.50742	1.97203e-05	0.000181317	2.61805
Smarcd3	66993	SWI/SNF related, matrix associated, actin dependent regulator of chromatin, subfamily d, member 3	-0.413344	5.86992	-5.50655	1.97595e-05	0.000181548	2.09591
Ankfy1	11736	ankyrin repeat and FYVE domain containing 1	0.417446	4.27454	5.50522	1.98195e-05	0.000181971	2.22874
Aff4	93736	AF4/FMR2 family, member 4	-0.374472	6.04858	-5.50478	1.98397e-05	0.000182026	2.08204
Slc30a9	109108	solute carrier family 30 (zinc transporter), member 9	-0.386997	6.4703	-5.50401	1.98748e-05	0.000182219	2.07573
Psme1	19186	proteasome (prosome, macropain) activator subunit 1 (PA28 alpha)	-0.441733	5.2295	-5.50236	1.99497e-05	0.000182775	2.12306
Btg1	12226	B cell translocation gene 1, anti-proliferative	0.537195	4.21884	5.50042	2.00386e-05	0.0001834	2.2259
Rassf2	215653	Ras association (RalGDS/AF-6) domain family member 2	0.857273	2.85202	5.53203	2.00557e-05	0.0001834	2.46286
Etfb	110826	electron transferring flavoprotein, beta polypeptide	-0.515229	7.60132	-5.49994	2.00605e-05	0.0001834	2.06974
Pdzd8	107368	PDZ domain containing 8	-0.422529	3.85759	-5.49946	2.00825e-05	0.000183428	2.28955
2005-09-01	NA	NA	1.01574	1.57499	5.49926	2.0092e-05	0.000183428	2.74636
Zcchc24	71918	zinc finger, CCHC domain containing 24	0.473166	6.47698	5.49855	2.01244e-05	0.000183522	2.06095
Rap2a	76108	RAS related protein 2a	0.560304	2.92555	5.49841	2.01307e-05	0.000183522	2.45168
Gnb3	14695	guanine nucleotide binding protein (G protein), beta 3	-1.28094	0.806525	-5.49725	2.01844e-05	0.000183881	2.90054
Arl4c	320982	ADP-ribosylation factor-like 4C	1.21798	1.47799	5.51195	2.02362e-05	0.000184224	2.73008
Fer1l6	631797	fer-1-like 6 (C. elegans)	-1.07142	1.8982	-5.49544	2.02682e-05	0.000184385	2.68168
Fhod3	225288	formin homology 2 domain containing 3	-0.404862	5.8068	-5.49323	2.0371e-05	0.000185189	2.05965
Fbxl5	242960	F-box and leucine-rich repeat protein 5	-0.388191	5.43378	-5.48466	2.07748e-05	0.00018871	2.0695
Gm26885	102640282	predicted gene, 26885	-2.26545	-0.439148	-5.48439	2.07875e-05	0.00018871	2.8718
Zfp358	140482	zinc finger protein 358	-0.449458	4.96678	-5.48374	2.08186e-05	0.000188859	2.11449
Paqr7	71904	progestin and adipoQ receptor family member VII	1.35136	2.11241	5.65922	2.08553e-05	0.00018906	2.69645
Bcap31	27061	B cell receptor associated protein 31	0.438752	5.52006	5.48174	2.0914e-05	0.000189459	2.05214
Ppp2r5b	225849	protein phosphatase 2, regulatory subunit B', beta	-0.359377	5.23404	-5.47821	2.10838e-05	0.00019078	2.06755
Cd302	66205	CD302 antigen	0.550952	3.12227	5.47809	2.10894e-05	0.00019078	2.38921
Pno1	66249	partner of NOB1 homolog	-0.378207	5.15785	-5.47529	2.12253e-05	0.000191875	2.06466
Trem2	83433	triggering receptor expressed on myeloid cells 2	3.37425	0.737187	6.24171	2.12454e-05	0.000191922	3.01769
H2afz	51788	H2A histone family, member Z	-0.486846	5.61345	-5.47279	2.13473e-05	0.000192708	2.02883
Crat	12908	carnitine acetyltransferase	-0.347778	8.84306	-5.47081	2.14442e-05	0.000193447	2.02134
Nfatc4	73181	nuclear factor of activated T cells, cytoplasmic, calcineurin dependent 4	0.784717	2.16102	5.46984	2.14923e-05	0.000193746	2.57608
Gadd45a	13197	growth arrest and DNA-damage-inducible 45 alpha	0.921757	3.7695	5.68857	2.15101e-05	0.000193771	2.34526
Laptm5	16792	lysosomal-associated protein transmembrane 5	1.89702	3.4889	6.33118	2.15364e-05	0.000193872	2.62066
Epn1	13854	epsin 1	-0.359549	6.91524	-5.46773	2.1596e-05	0.000194273	1.98983
Pltp	18830	phospholipid transfer protein	1.01756	3.6883	5.78379	2.17143e-05	0.000195092	2.37253
Rgs10	67865	regulator of G-protein signalling 10	1.34842	1.4934	5.50808	2.17172e-05	0.000195092	2.71085
Mxra7	67622	matrix-remodelling associated 7	0.696452	2.79903	5.46347	2.18083e-05	0.000195774	2.4169
Mapt	17762	microtubule-associated protein tau	-0.44553	6.57885	-5.46259	2.18523e-05	0.000196026	1.97854
Strap	20901	serine/threonine kinase receptor associated protein	-0.321895	6.78184	-5.46191	2.18864e-05	0.000196026	1.97622
H2-DMb1	14999	histocompatibility 2, class II, locus Mb1	1.32234	1.86498	5.58062	2.18875e-05	0.000196026	2.65894
Cenpt	320394	centromere protein T	0.85613	0.995833	5.46169	2.18971e-05	0.000196026	2.76281
Zfp386	56220	zinc finger protein 386 (Kruppel-like)	-0.489437	4.64895	-5.46056	2.19538e-05	0.000196398	2.09291
Cd72	12517	CD72 antigen	2.1334	-1.34021	5.4596	2.20022e-05	0.00019655	2.79892
Fbxl2	72179	F-box and leucine-rich repeat protein 2	1.40373	0.477807	5.45937	2.20142e-05	0.00019655	2.82285
Tbc1d16	207592	TBC1 domain family, member 16	-0.573915	5.36426	-5.4891	2.20252e-05	0.00019655	2.02582
Atat1	73242	alpha tubulin acetyltransferase 1	0.689941	2.03433	5.45866	2.20498e-05	0.00019655	2.5846
Pla2g15	192654	phospholipase A2, group XV	0.55562	3.23684	5.45861	2.20523e-05	0.00019655	2.31273
Ccdc8	434130	coiled-coil domain containing 8	1.00797	1.35414	5.45842	2.20623e-05	0.00019655	2.70046
Abcb7	11306	ATP-binding cassette, sub-family B (MDR/TAP), member 7	-0.462324	5.98835	-5.45805	2.20806e-05	0.000196578	1.97529
Rgma	244058	repulsive guidance molecule family member A	0.515772	4.87416	5.4566	2.21543e-05	0.000197098	2.05604
Igfn1	226438	immunoglobulin-like and fibronectin type III domain containing 1	1.48475	6.01349	6.37304	2.24689e-05	0.00019976	2.30646
Msn	17698	moesin	0.839319	5.69522	5.85566	2.25914e-05	0.000200711	2.12414
Sepn1	NA	NA	0.543467	3.2472	5.44698	2.26484e-05	0.000201078	2.27705
Ninl	78177	ninein-like	1.71934	0.301568	5.44626	2.2686e-05	0.000201274	2.80553
Adcyap1r1	11517	adenylate cyclase activating polypeptide 1 receptor 1	0.77429	1.99065	5.44462	2.27716e-05	0.000201752	2.55066
Il10ra	16154	interleukin 10 receptor, alpha	1.43301	1.56372	5.61486	2.27755e-05	0.000201752	2.65525
Macrod2	72899	MACRO domain containing 2	-0.728029	3.27175	-5.44433	2.27868e-05	0.000201752	2.29496
Abcg1	11307	ATP binding cassette subfamily G member 1	1.86932	0.987694	5.6566	2.28203e-05	0.000201911	2.78808
Trim47	217333	tripartite motif-containing 47	0.846873	3.06722	5.48628	2.28529e-05	0.00020206	2.32162
Pex10	668173	peroxisomal biogenesis factor 10	-0.486546	3.17418	-5.44118	2.29521e-05	0.000202798	2.28473
Kdelr3	105785	KDEL (Lys-Asp-Glu-Leu) endoplasmic reticulum protein retention receptor 3	0.883654	2.06374	5.43807	2.31162e-05	0.000204109	2.5118
Gm17552	100502789	predicted gene, 17552	0.870658	2.40401	5.43728	2.31583e-05	0.000204296	2.45046
Timm17a	21854	translocase of inner mitochondrial membrane 17a	-0.38203	7.02507	-5.43707	2.3169e-05	0.000204296	1.91894
Sdc3	20970	syndecan 3	0.777784	4.17553	5.60261	2.3218e-05	0.000204588	2.15595
Ttc32	75516	tetratricopeptide repeat domain 32	-0.693169	3.53218	-5.43439	2.33125e-05	0.00020528	2.23831
Ndufa3	66091	NADH:ubiquinone oxidoreductase subunit A3	-0.482742	7.63719	-5.43369	2.33495e-05	0.000205466	1.91578
Naa38	78304	N(alpha)-acetyltransferase 38, NatC auxiliary subunit	-0.529429	4.10362	-5.43325	2.33733e-05	0.000205536	2.12038
Capn1	12333	calpain 1	0.389969	6.35374	5.43222	2.34284e-05	0.00020588	1.90792
Tmem173	72512	transmembrane protein 173	0.957933	2.33879	5.43188	2.3447e-05	0.000205903	2.437
Spint2	20733	serine protease inhibitor, Kunitz type 2	-1.10321	1.44351	-5.42992	2.35525e-05	0.000206557	2.63917
Apaf1	11783	apoptotic peptidase activating factor 1	0.861907	1.99482	5.4299	2.35535e-05	0.000206557	2.51775
Pkia	18767	protein kinase inhibitor, alpha	-0.482109	9.34016	-5.42797	2.3658e-05	0.000207333	1.93475
Khnyn	219094	KH and NYN domain containing	0.52272	3.50553	5.42571	2.37816e-05	0.000208275	2.16438
Vav1	22324	vav 1 oncogene	1.92131	0.244213	5.48876	2.38251e-05	0.000208455	2.77404
Cybb	13058	cytochrome b-245, beta polypeptide	1.99373	2.5341	6.11183	2.3859e-05	0.000208455	2.63863
Msto1	229524	misato 1, mitochondrial distribution and morphology regulator	0.560093	2.8274	5.42416	2.38661e-05	0.000208455	2.31147
Ttc19	72795	tetratricopeptide repeat domain 19	-0.335859	5.60209	-5.42415	2.38668e-05	0.000208455	1.9111
Immp1l	66541	IMP1 inner mitochondrial membrane peptidase-like (S. cerevisiae)	-0.484655	5.74417	-5.42369	2.38919e-05	0.00020848	1.90711
Fn1	14268	fibronectin 1	1.17582	6.57342	6.17325	2.3902e-05	0.00020848	2.17183
Dnmt1	13433	DNA methyltransferase (cytosine-5) 1	0.643898	3.42698	5.4203	2.40789e-05	0.000209782	2.1625
Calm1	12313	calmodulin 1	-0.429968	8.84589	-5.42021	2.40837e-05	0.000209782	1.90334
Etv5	104156	ets variant 5	0.547062	3.62387	5.41966	2.4114e-05	0.000209904	2.13356
Crip2	68337	cysteine rich protein 2	0.49336	4.80972	5.41847	2.41798e-05	0.000210335	1.96465
Kcnk5	16529	potassium channel, subfamily K, member 5	1.54925	0.705648	5.4161	2.43119e-05	0.000211342	2.74401
Gna14	14675	guanine nucleotide binding protein, alpha 14	-1.50242	-0.213069	-5.41355	2.44547e-05	0.00021244	2.75239
Mapkap1	227743	mitogen-activated protein kinase associated protein 1	-0.332032	5.27798	-5.4117	2.45589e-05	0.000213202	1.90335
Gm4951	240327	predicted gene 4951	1.82651	-0.524425	5.40991	2.46599e-05	0.000213935	2.73532
Slc2a4	20528	solute carrier family 2 (facilitated glucose transporter), member 4	-0.380835	9.12581	-5.4077	2.47857e-05	0.000214882	1.88133
Zcchc5	NA	NA	1.21071	0.357776	5.40609	2.48774e-05	0.000215532	2.71262
Inpp5d	16331	inositol polyphosphate-5-phosphatase D	1.51875	1.88246	5.65308	2.49214e-05	0.000215672	2.57655
Mgp	17313	matrix Gla protein	1.0797	5.40142	6.02488	2.4927e-05	0.000215672	2.12123
Slc38a3	76257	solute carrier family 38, member 3	-0.907243	6.08557	-5.88661	2.51501e-05	0.000217456	2.04149
Mkks	59030	McKusick-Kaufman syndrome	-0.488969	5.53469	-5.40032	2.52098e-05	0.000217827	1.86406
Fam57b	68952	family with sequence similarity 57, member B	0.675695	5.14819	5.53666	2.5432e-05	0.000219598	1.95856
Slc35f5	74150	solute carrier family 35, member F5	-0.474557	4.76291	-5.39604	2.5459e-05	0.000219598	1.92079
Ulk3	71742	unc-51-like kinase 3	0.661605	2.37135	5.39592	2.54658e-05	0.000219598	2.33054
Mrps28	66230	mitochondrial ribosomal protein S28	-0.600759	5.36131	-5.46427	2.5632e-05	0.000220774	1.8933
Rabl6	227624	RAB, member RAS oncogene family-like 6	-0.33973	6.71798	-5.39302	2.56364e-05	0.000220774	1.8162
Mpst	246221	mercaptopyruvate sulfurtransferase	-0.405386	5.46958	-5.39123	2.57422e-05	0.000221538	1.84911
Rragb	245670	Ras-related GTP binding B	-1.30221	0.641287	-5.38808	2.5929e-05	0.000222996	2.65766
Fam105a	NA	NA	2.35152	0.484979	5.63294	2.59648e-05	0.000223155	2.74015
Zdhhc5	228136	zinc finger, DHHC domain containing 5	-0.414395	6.55099	-5.38423	2.61597e-05	0.000224681	1.79658
Gm15446	100642166	predicted gene 15446	-0.647039	3.16644	-5.38368	2.61928e-05	0.000224816	2.17265
Coq2	71883	coenzyme Q2 4-hydroxybenzoate polyprenyltransferase	-0.359898	6.03108	-5.38164	2.63162e-05	0.000225725	1.79753
Ak2	11637	adenylate kinase 2	0.405566	4.92527	5.37956	2.6442e-05	0.000226594	1.86211
Malsu1	75593	mitochondrial assembly of ribosomal large subunit 1	-0.564945	4.25502	-5.37939	2.64527e-05	0.000226594	1.96804
Bcl2l2	12050	BCL2-like 2	-0.370322	5.39204	-5.3773	2.658e-05	0.000227534	1.82055
Psip1	101739	PC4 and SFRS1 interacting protein 1	-0.462418	3.89967	-5.3687	2.71113e-05	0.000231929	1.96595
Glo1	109801	glyoxalase 1	-0.333411	6.83493	-5.36769	2.71741e-05	0.000232214	1.757
Guk1	14923	guanylate kinase 1	-0.436822	4.93865	-5.36733	2.71968e-05	0.000232214	1.83856
A630001G21Rik	319997	RIKEN cDNA A630001G21 gene	1.3242	-0.242492	5.3673	2.71986e-05	0.000232214	2.65299
Rabep1	54189	rabaptin, RAB GTPase binding effector protein 1	-0.360326	5.70549	-5.36662	2.72416e-05	0.000232427	1.77514
Gdap1	14545	ganglioside-induced differentiation-associated-protein 1	-1.19832	4.73774	-5.97274	2.72676e-05	0.000232495	2.13253
Acss2	60525	acyl-CoA synthetase short-chain family member 2	-0.467733	5.07843	-5.36423	2.73916e-05	0.000233265	1.80535
Mrpl55	67212	mitochondrial ribosomal protein L55	-0.512106	5.00785	-5.36419	2.73941e-05	0.000233265	1.82114
Stard13	243362	StAR-related lipid transfer (START) domain containing 13	0.740231	2.77824	5.36258	2.7496e-05	0.000233956	2.20868
Stau2	29819	staufen double-stranded RNA binding protein 2	-0.477908	5.6751	-5.36233	2.75114e-05	0.000233956	1.75979
Ncstn	59287	nicastrin	0.370131	5.11491	5.36008	2.76547e-05	0.00023502	1.79822
Ndufb9	66218	NADH:ubiquinone oxidoreductase subunit B9	-0.517302	8.64068	-5.35701	2.78509e-05	0.000236531	1.75276
Csf2rb2	12984	colony stimulating factor 2 receptor, beta 2, low-affinity (granulocyte-macrophage)	1.3758	1.85622	5.49472	2.79402e-05	0.000237133	2.44632
2900076A07Rik	100504421	RIKEN cDNA 2900076A07 gene	-0.447392	4.81483	-5.35513	2.79714e-05	0.000237243	1.82595
Eif3j1	78655	eukaryotic translation initiation factor 3, subunit J1	-0.33569	7.27184	-5.35481	2.79923e-05	0.000237264	1.7286
Asl	109900	argininosuccinate lyase	0.630138	2.8904	5.35447	2.8014e-05	0.000237292	2.1397
Myo1e	71602	myosin IE	0.643209	3.53406	5.35316	2.80986e-05	0.000237852	2.01074
Psd4	215632	pleckstrin and Sec7 domain containing 4	2.19831	-0.501493	5.35159	2.82002e-05	0.000238471	2.6123
Adar	56417	adenosine deaminase, RNA-specific	0.677104	2.80315	5.35147	2.82086e-05	0.000238471	2.15692
Gm561	NA	NA	-0.543073	4.81924	-5.34912	2.83616e-05	0.000239607	1.81127
Cd300ld	217305	CD300 molecule like family member d	1.88438	0.500072	5.42445	2.86615e-05	0.000241862	2.59302
Ppp2cb	19053	protein phosphatase 2 (formerly 2A), catalytic subunit, beta isoform	-0.380554	4.82998	-5.34448	2.8666e-05	0.000241862	1.8003
C2cd2	207781	C2 calcium-dependent domain containing 2	-0.312899	7.56477	-5.34317	2.87526e-05	0.000242435	1.7039
Aars	234734	alanyl-tRNA synthetase	-0.355282	6.78543	-5.34282	2.87758e-05	0.000242472	1.69912
Lap3	66988	leucine aminopeptidase 3	-0.350032	5.51227	-5.34075	2.89136e-05	0.000243474	1.72209
Prrx2	20204	paired related homeobox 2	1.61887	-0.222489	5.34015	2.89538e-05	0.000243522	2.59319
Slc25a20	57279	solute carrier family 25 (mitochondrial carnitine/acylcarnitine translocase), member 20	-0.436418	6.1723	-5.3401	2.8957e-05	0.000243522	1.69745
Ndufa1	54405	NADH:ubiquinone oxidoreductase subunit A1	-0.523612	7.1024	-5.35155	2.90346e-05	0.000243779	1.69664
Eda	13607	ectodysplasin-A	0.800295	1.53643	5.33862	2.90556e-05	0.000243779	2.41469
Limch1	77569	LIM and calponin homology domains 1	0.372356	6.81551	5.33862	2.90559e-05	0.000243779	1.68844
BC023829	NA	NA	-0.40845	4.86278	-5.33851	2.90631e-05	0.000243779	1.78585
H6pd	100198	hexose-6-phosphate dehydrogenase (glucose 1-dehydrogenase)	0.392236	6.18815	5.33739	2.9138e-05	0.000244072	1.68952
Rpl3	27367	ribosomal protein L3	0.674208	6.1765	5.548	2.91574e-05	0.000244072	1.77513
Appl2	216190	adaptor protein, phosphotyrosine interaction, PH domain and leucine zipper containing 2	0.382341	4.72901	5.33701	2.91638e-05	0.000244072	1.7816
Gpn2	100210	GPN-loop GTPase 2	-0.679055	2.50011	-5.33686	2.91736e-05	0.000244072	2.20857
Tmem8c	NA	NA	5.79733	-0.429709	6.06025	2.93492e-05	0.000245381	2.61982
Mpzl3	319742	myelin protein zero-like 3	-1.3536	1.95675	-5.43026	2.93779e-05	0.000245462	2.40167
Stmn2	20257	stathmin-like 2	-1.19803	1.11159	-5.33336	2.94104e-05	0.000245575	2.50226
Lactb	80907	lactamase, beta	-0.480292	3.96983	-5.3321	2.94956e-05	0.000246016	1.89075
Celsr2	53883	cadherin, EGF LAG seven-pass G-type receptor 2	-0.736281	3.22161	-5.33202	2.95013e-05	0.000246016	2.05354
Ift74	67694	intraflagellar transport 74	0.71795	2.64274	5.33115	2.95604e-05	0.00024635	2.18762
Armcx6	278097	armadillo repeat containing, X-linked 6	0.927921	0.96503	5.32946	2.96756e-05	0.00024715	2.47191
Stab1	192187	stabilin 1	1.13507	4.58678	5.91711	2.96971e-05	0.000247169	2.01305
Msrb2	76467	methionine sulfoxide reductase B2	-0.485718	3.97836	-5.32752	2.98087e-05	0.000247938	1.86987
Clcf1	56708	cardiotrophin-like cytokine factor 1	1.25389	0.497817	5.32688	2.98528e-05	0.000248139	2.50858
Ube2g1	67128	ubiquitin-conjugating enzyme E2G 1	-0.393364	6.92987	-5.32661	2.98713e-05	0.000248139	1.66156
Ndufc1	66377	NADH:ubiquinone oxidoreductase subunit C1	-0.487903	7.1762	-5.32594	2.99173e-05	0.000248362	1.66141
Hist1h1e	50709	histone cluster 1, H1e	-1.73872	0.397718	-5.32114	3.02504e-05	0.000250966	2.53541
Anxa6	11749	annexin A6	0.399005	7.93038	5.3191	3.03932e-05	0.000251988	1.65147
Kctd3	226823	potassium channel tetramerisation domain containing 3	0.410101	3.83572	5.31621	3.0596e-05	0.000253507	1.86387
Mxd1	17119	MAX dimerization protein 1	0.674086	2.58531	5.31499	3.06826e-05	0.000254061	2.1348
Clec4d	17474	C-type lectin domain family 4, member d	5.27075	-1.9206	5.77992	3.07479e-05	0.000254348	2.38989
S1pr2	14739	sphingosine-1-phosphate receptor 2	1.03912	1.4801	5.31394	3.07566e-05	0.000254348	2.35064
Casp1	12362	caspase 1	0.886976	0.947105	5.31332	3.08007e-05	0.000254549	2.41305
Xrcc3	74335	X-ray repair complementing defective repair in Chinese hamster cells 3	0.698776	2.18785	5.31289	3.08313e-05	0.000254639	2.18591
Mnda	NA	NA	1.17914	1.55127	5.31173	3.09142e-05	0.000255057	2.34673
Tnni2	21953	troponin I, skeletal, fast 2	-0.479282	13.5187	-5.31163	3.09214e-05	0.000255057	1.76902
Plekho1	67220	pleckstrin homology domain containing, family O member 1	0.529843	5.08731	5.30839	3.1153e-05	0.000256804	1.67285
Slfn4	20558	schlafen 4	2.36843	-0.848339	5.30774	3.12001e-05	0.000257028	2.50248
Rftn1	76438	raftlin lipid raft linker 1	-0.557973	3.98922	-5.30687	3.12626e-05	0.000257378	1.81565
Fitm2	228859	fat storage-inducing transmembrane protein 2	-0.333099	6.81411	-5.30654	3.12869e-05	0.000257414	1.6143
Anapc2	99152	anaphase promoting complex subunit 2	0.377444	5.22513	5.30564	3.13519e-05	0.000257784	1.66475
Atp5sl	NA	NA	-0.408757	5.13301	-5.30449	3.14348e-05	0.000258291	1.66531
Bod1	69556	biorientation of chromosomes in cell division 1	-0.414479	7.27115	-5.30423	3.14535e-05	0.000258291	1.61047
Dcaf5	320808	DDB1 and CUL4 associated factor 5	-0.337994	5.8995	-5.30268	3.15665e-05	0.000259054	1.61667
Fam96b	NA	NA	-0.627071	4.10254	-5.29852	3.18836e-05	0.00026149	1.78976
Whrn	73750	whirlin	1.18051	0.759728	5.29486	3.21412e-05	0.000263436	2.45002
Rap1gds1	229877	RAP1, GTP-GDP dissociation stimulator 1	-0.331951	6.04288	-5.29419	3.21907e-05	0.000263607	1.59365
Agpat4	68262	1-acylglycerol-3-phosphate O-acyltransferase 4 (lysophosphatidic acid acyltransferase, delta)	0.851641	1.4984	5.29383	3.22178e-05	0.000263607	2.31081
Ric1	226089	RAB6A GEF complex partner 1	-0.51277	4.92185	-5.29376	3.22234e-05	0.000263607	1.6696
Spast	50850	spastin	-0.380978	5.57183	-5.29316	3.22678e-05	0.000263648	1.60849
Pkn2	109333	protein kinase N2	-0.371337	5.25467	-5.29314	3.22692e-05	0.000263648	1.63084
Ercc6l2	76251	excision repair cross-complementing rodent repair deficiency, complementation group 6 like 2	-0.396535	4.86489	-5.29211	3.23457e-05	0.0002641	1.67088
2010320M18Rik	72093	RIKEN cDNA 2010320M18 gene	-0.55621	3.65628	-5.29185	3.23655e-05	0.0002641	1.87063
Cnksr2	245684	connector enhancer of kinase suppressor of Ras 2	-1.12959	1.21548	-5.29109	3.24219e-05	0.000264393	2.31203
Rufy3	52822	RUN and FYVE domain containing 3	0.654219	2.23595	5.28969	3.25272e-05	0.000265085	2.14631
Scpep1	74617	serine carboxypeptidase 1	0.689103	3.38005	5.28785	3.26654e-05	0.000266002	1.87398
Slc8a3	110893	solute carrier family 8 (sodium/calcium exchanger), member 3	0.642149	6.1721	5.45855	3.2681e-05	0.000266002	1.64881
Sepp1	NA	NA	0.400116	7.49018	5.2856	3.28359e-05	0.000267094	1.56952
Actg1	11465	actin, gamma, cytoplasmic 1	0.479414	7.43686	5.28242	3.3078e-05	0.000268894	1.56154
Rpl36	54217	ribosomal protein L36	-0.435816	6.99009	-5.27805	3.34131e-05	0.000271355	1.54829
Fgf1	14164	fibroblast growth factor 1	-0.497966	4.92241	-5.27793	3.34227e-05	0.000271355	1.62403
Isoc2b	67441	isochorismatase domain containing 2b	-0.776259	2.33473	-5.27748	3.34578e-05	0.000271469	2.10897
Ccz1	231874	CCZ1 vacuolar protein trafficking and biogenesis associated	-0.44555	5.32368	-5.27667	3.35199e-05	0.000271802	1.59954
Zdhhc24	70605	zinc finger, DHHC domain containing 24	0.68811	2.08995	5.27565	3.35989e-05	0.000272138	2.13625
Lrrc38	242735	leucine rich repeat containing 38	-0.674915	5.23294	-5.43504	3.36035e-05	0.000272138	1.67415
Epb4.1l3	NA	NA	1.1147	0.828432	5.27217	3.38704e-05	0.000274127	2.36411
Pja2	224938	praja ring finger ubiquitin ligase 2	-0.345368	7.1403	-5.27005	3.4037e-05	0.000275217	1.53065
Lyz2	17105	lysozyme 2	1.66664	6.61886	6.22012	3.40476e-05	0.000275217	1.89337
Ttll12	223723	tubulin tyrosine ligase-like family, member 12	0.672477	3.52771	5.26811	3.41893e-05	0.000276189	1.8117
Ice1	218333	interactor of little elongation complex ELL subunit 1	0.437645	5.88285	5.26477	3.44542e-05	0.000277988	1.52518
Aspa	11484	aspartoacylase	0.618413	3.72482	5.26476	3.44551e-05	0.000277988	1.75626
Fkbp4	14228	FK506 binding protein 4	-0.290379	6.85196	-5.2625	3.46355e-05	0.000279269	1.51131
Arhgap1	228359	Rho GTPase activating protein 1	0.544786	3.2547	5.2605	3.47962e-05	0.000280389	1.84378
Gpbp1	73274	GC-rich promoter binding protein 1	-0.385595	6.11206	-5.25967	3.48633e-05	0.000280755	1.51099
Tnfaip8l2	69769	tumor necrosis factor, alpha-induced protein 8-like 2	1.49213	0.262885	5.25878	3.49347e-05	0.000281013	2.39046
Col26a1	140709	collagen, type XXVI, alpha 1	1.56664	-0.290857	5.25873	3.49388e-05	0.000281013	2.40596
Xrcc5	22596	X-ray repair complementing defective repair in Chinese hamster cells 5	-0.353259	5.07927	-5.25795	3.50022e-05	0.000281195	1.57521
Ulk1	22241	unc-51 like kinase 1	-0.439237	6.28524	-5.25791	3.50051e-05	0.000281195	1.50519
Aplp2	11804	amyloid beta (A4) precursor-like protein 2	0.38656	7.4807	5.25505	3.52373e-05	0.000282885	1.49761
Pi4k2b	67073	phosphatidylinositol 4-kinase type 2 beta	0.775262	1.46606	5.25317	3.53907e-05	0.000283939	2.21403
Ppp2r2d	52432	protein phosphatase 2, regulatory subunit B, delta	-0.382429	5.06658	-5.25274	3.54264e-05	0.000284049	1.56612
Ell2	192657	elongation factor RNA polymerase II 2	-0.528078	4.13222	-5.25045	3.56141e-05	0.000285377	1.66958
Nxpe3	385658	neurexophilin and PC-esterase domain family, member 3	-0.94066	1.35604	-5.25017	3.56372e-05	0.000285385	2.25465
Mfsd12	73822	major facilitator superfamily domain containing 12	1.13718	1.7485	5.26418	3.5694e-05	0.000285663	2.15167
Myo1f	17916	myosin IF	2.63704	1.30397	5.82018	3.58582e-05	0.000286799	2.443
Anxa5	11747	annexin A5	0.69744	5.35051	5.46072	3.60185e-05	0.000287903	1.59746
Naglu	27419	alpha-N-acetylglucosaminidase (Sanfilippo disease IIIB)	0.696831	2.38712	5.24526	3.60441e-05	0.000287929	2.00459
Arhgap35	232906	Rho GTPase activating protein 35	-0.336828	5.4596	-5.24476	3.60862e-05	0.000288087	1.5069
Arhgap44	216831	Rho GTPase activating protein 44	-0.769762	3.01397	-5.24416	3.61362e-05	0.000288308	1.88023
Ube2d3	66105	ubiquitin-conjugating enzyme E2D 3	-0.401582	7.86844	-5.24212	3.63068e-05	0.00028949	1.4722
Ptbp1	19205	polypyrimidine tract binding protein 1	0.66287	3.7097	5.24058	3.64363e-05	0.000290344	1.72371
Perm1	74183	PPARGC1 and ESRR induced regulator, muscle 1	-0.814748	7.71773	-5.63194	3.65019e-05	0.000290631	1.62838
Capns1	12336	calpain, small subunit 1	0.337045	7.35353	5.23962	3.65174e-05	0.000290631	1.46012
Serpinh1	12406	serine (or cysteine) peptidase inhibitor, clade H, member 1	0.809348	6.18929	5.63124	3.65489e-05	0.000290702	1.62132
Lipo1	329055	lipase, member O1	-0.566823	2.73229	-5.23896	3.6573e-05	0.000290715	1.91327
Tlr7	170743	toll-like receptor 7	1.45533	0.615756	5.23761	3.66878e-05	0.000291448	2.30408
Fam78b	226610	family with sequence similarity 78, member B	-0.840589	1.61805	-5.23669	3.67659e-05	0.000291888	2.15287
Aldh3a1	11670	aldehyde dehydrogenase family 3, subfamily A1	1.65185	-0.626507	5.23457	3.69471e-05	0.000293147	2.3653
Slfn8	276950	schlafen 8	1.6059	0.509026	5.23428	3.69713e-05	0.000293159	2.32951
Nt5c	50773	5',3'-nucleotidase, cytosolic	0.77813	2.11237	5.23382	3.70107e-05	0.000293291	2.02332
Abcd3	19299	ATP-binding cassette, sub-family D (ALD), member 3	-0.380313	6.2987	-5.23348	3.70398e-05	0.000293342	1.44615
Atp1b3	11933	ATPase, Na+/K+ transporting, beta 3 polypeptide	0.371359	5.14506	5.23319	3.70651e-05	0.000293362	1.496
Rif1	51869	replication timing regulatory factor 1	-0.592517	4.04191	-5.23242	3.71313e-05	0.000293706	1.65068
Ptpre	19267	protein tyrosine phosphatase, receptor type, E	1.05309	1.65605	5.23156	3.72049e-05	0.000294108	2.10906
Rnaset2a	100037283	ribonuclease T2A	-0.397735	6.02934	-5.23076	3.72741e-05	0.000294474	1.44643
Ddah1	69219	dimethylarginine dimethylaminohydrolase 1	0.924933	2.22209	5.227	3.75997e-05	0.000296865	2.02943
Rab28	100972	RAB28, member RAS oncogene family	-0.399492	6.34013	-5.22602	3.76851e-05	0.000297357	1.42906
Napa	108124	N-ethylmaleimide sensitive fusion protein attachment protein alpha	0.295952	6.96695	5.22252	3.79913e-05	0.000299445	1.41733
Rhbdd3	279766	rhomboid domain containing 3	-0.377181	5.24837	-5.22247	3.79961e-05	0.000299445	1.47107
Tuba1c	22146	tubulin, alpha 1C	1.27486	4.04368	5.7983	3.81279e-05	0.0003003	1.86055
Boc	117606	biregional cell adhesion molecule-related/down-regulated by oncogenes (Cdon) binding protein	0.790942	2.32034	5.21968	3.82419e-05	0.000301015	1.95771
Emp1	13730	epithelial membrane protein 1	0.871094	5.58366	5.65409	3.82782e-05	0.000301117	1.6165
Gnl3	30877	guanine nucleotide binding protein-like 3 (nucleolar)	-0.446678	4.66476	-5.21777	3.84119e-05	0.000301985	1.527
Atf1	11908	activating transcription factor 1	-0.323939	5.31493	-5.21493	3.86651e-05	0.00030379	1.44227
Bin2	668218	bridging integrator 2	3.82282	-1.97806	5.36061	3.8719e-05	0.00030393	2.15345
Ndrg2	29811	N-myc downstream regulated gene 2	-0.322976	11.0076	-5.21421	3.873e-05	0.00030393	1.47901
Abcd1	11666	ATP-binding cassette, sub-family D (ALD), member 1	0.366426	4.85062	5.21177	3.89493e-05	0.000305172	1.476
Pum2	80913	pumilio RNA-binding family member 2	-0.355492	6.66211	-5.21175	3.89505e-05	0.000305172	1.39298
Hoxd10	15430	homeobox D10	-1.30573	1.11153	-5.21166	3.89591e-05	0.000305172	2.22441
Appl1	72993	adaptor protein, phosphotyrosine interaction, PH domain and leucine zipper containing 1	-0.439404	5.59532	-5.21003	3.91068e-05	0.000306143	1.4175
Chchd1	66121	coiled-coil-helix-coiled-coil-helix domain containing 1	-0.465185	6.22384	-5.20942	3.91618e-05	0.000306388	1.39178
Gm10032	791407	predicted gene 10032	-2.62688	-0.410004	-5.20838	3.92564e-05	0.000306942	2.22634
Macf1	11426	microtubule-actin crosslinking factor 1	0.443435	6.34226	5.2075	3.93363e-05	0.00030738	1.38163
Igkc	16071	immunoglobulin kappa constant	3.09376	0.541953	5.69498	3.93624e-05	0.000307398	2.41457
Ms4a6b	69774	membrane-spanning 4-domains, subfamily A, member 6B	1.56798	0.911067	5.26177	3.94221e-05	0.000307678	2.22808
Gmfg	63986	glia maturation factor, gamma	1.2366	0.893418	5.20605	3.94683e-05	0.000307853	2.22974
Echdc2	52430	enoyl Coenzyme A hydratase domain containing 2	-0.392167	3.80008	-5.20536	3.95315e-05	0.000308159	1.6265
Ap3m2	64933	adaptor-related protein complex 3, mu 2 subunit	0.499144	3.12867	5.20386	3.96691e-05	0.000308845	1.76296
Mfn1	67414	mitofusin 1	-0.384037	7.56896	-5.20373	3.96811e-05	0.000308845	1.37873
Mtap	66902	methylthioadenosine phosphorylase	0.475604	4.14108	5.20362	3.96912e-05	0.000308845	1.55755
Slc8a1	20541	solute carrier family 8 (sodium/calcium exchanger), member 1	-1.24973	1.8558	-5.26311	3.97199e-05	0.000308876	2.08715
Gcnt1	14537	glucosaminyl (N-acetyl) transferase 1, core 2	1.32571	-0.074435	5.20306	3.9743e-05	0.000308876	2.28999
Elovl1	54325	elongation of very long chain fatty acids (FEN1/Elo2, SUR4/Elo3, yeast)-like 1	0.689419	3.037	5.20181	3.9858e-05	0.000309583	1.76259
2310016D23Rik	76443	RIKEN cDNA 2310016D23 gene	-0.886434	1.49435	-5.20119	3.99153e-05	0.000309842	2.14071
Clec10a	17312	C-type lectin domain family 10, member A	1.16517	2.96566	5.48752	3.99709e-05	0.000310087	1.90646
Myl9	98932	myosin, light polypeptide 9, regulatory	0.592154	5.10679	5.26429	4.02475e-05	0.000312045	1.4529
Rnft1	76892	ring finger protein, transmembrane 1	-0.363709	5.35446	-5.19542	4.0453e-05	0.000313188	1.39765
Tifab	212937	TRAF-interacting protein with forkhead-associated domain, family member B	1.7758	0.325217	5.26179	4.04741e-05	0.000313188	2.25141
Selplg	20345	selectin, platelet (p-selectin) ligand	2.0767	1.23287	5.54875	4.04877e-05	0.000313188	2.26545
Ccng1	12450	cyclin G1	-0.386158	9.49091	-5.19475	4.05154e-05	0.000313188	1.39407
Slmo2	NA	NA	-0.347341	5.82469	-5.19474	4.05162e-05	0.000313188	1.36364
Barx2	12023	BarH-like homeobox 2	-1.35405	1.70483	-5.2423	4.08735e-05	0.000315761	2.11522
Mccc1	72039	methylcrotonoyl-Coenzyme A carboxylase 1 (alpha)	-0.342947	5.21518	-5.19017	4.09481e-05	0.000316148	1.39616
PCDHGB6	NA	NA	0.779957	1.76868	5.18976	4.09868e-05	0.000316258	1.99933
Naip2	17948	NLR family, apoptosis inhibitory protein 2	1.70377	-0.233045	5.18784	4.11696e-05	0.000317478	2.26535
Yipf7	75581	Yip1 domain family, member 7	-0.424153	6.4024	-5.18655	4.12929e-05	0.000318239	1.33544
Brd4	57261	bromodomain containing 4	0.342299	4.88053	5.18609	4.13364e-05	0.000318384	1.41553
Cyba	13057	cytochrome b-245, alpha polypeptide	1.21558	3.2622	5.62187	4.1525e-05	0.000319646	1.82825
Myo9b	17925	myosin IXb	0.602765	3.92733	5.18334	4.16008e-05	0.000320038	1.52843
Nedd4l	83814	neural precursor cell expressed, developmentally down-regulated gene 4-like	0.421645	5.02404	5.18307	4.16273e-05	0.000320052	1.39992
Tbl2	27368	transducin (beta)-like 2	0.501707	3.3814	5.18245	4.16872e-05	0.000320321	1.65424
Ccl8	20307	chemokine (C-C motif) ligand 8	3.18414	1.83609	5.95812	4.1813e-05	0.000321004	2.31763
Naga	17939	N-acetyl galactosaminidase, alpha	0.570713	3.12195	5.18102	4.18257e-05	0.000321004	1.69152
Riok2	67045	RIO kinase 2	-0.398573	4.11727	-5.18041	4.18851e-05	0.000321269	1.49727
2310047D07Rik	69657	RIKEN cDNA 2310047D07 gene	-0.790139	2.47932	-5.17918	4.20039e-05	0.000321989	1.87189
Scrn3	74616	secernin 3	-0.429224	6.07977	-5.17865	4.20561e-05	0.000322192	1.32331
Ggps1	14593	geranylgeranyl diphosphate synthase 1	-0.50832	2.85951	-5.1784	4.20803e-05	0.000322192	1.76259
Supt3	109115	suppressor of Ty 3	-0.613538	3.36034	-5.17765	4.21539e-05	0.000322563	1.64593
Ppip5k1	327655	diphosphoinositol pentakisphosphate kinase 1	-0.414933	6.55209	-5.17615	4.23007e-05	0.000323495	1.30971
Slc15a3	65221	solute carrier family 15, member 3	2.01632	0.492782	5.3383	4.27532e-05	0.000326762	2.23099
Gm13139	NA	NA	1.11023	0.281714	5.16576	4.33323e-05	0.000330992	2.17626
Eif5	217869	eukaryotic translation initiation factor 5	-0.341184	7.63178	-5.16521	4.33871e-05	0.000331215	1.28855
Faf1	14084	Fas-associated factor 1	-0.367634	6.33312	-5.16332	4.35782e-05	0.000332477	1.28185
Ddx39b	53817	DEAD (Asp-Glu-Ala-Asp) box polypeptide 39B	0.354292	6.32582	5.16288	4.36232e-05	0.000332624	1.27864
Ptpn6	15170	protein tyrosine phosphatase, non-receptor type 6	1.69611	0.959933	5.29912	4.38854e-05	0.000334426	2.14056
Slc16a9	66859	solute carrier family 16 (monocarboxylic acid transporters), member 9	-0.844839	2.36597	-5.15929	4.39876e-05	0.00033485	1.84193
Lgals3bp	19039	lectin, galactoside-binding, soluble, 3 binding protein	0.682096	4.22018	5.2481	4.39931e-05	0.00033485	1.47444
Cpt2	12896	carnitine palmitoyltransferase 2	-0.380378	5.94426	-5.15884	4.40334e-05	0.00033496	1.27823
Fbxw4	30838	F-box and WD-40 domain protein 4	-0.496484	3.61625	-5.15808	4.41113e-05	0.000335355	1.55413
Tmem123	71929	transmembrane protein 123	-0.443758	4.81675	-5.15737	4.41841e-05	0.000335558	1.36263
Usp15	14479	ubiquitin specific peptidase 15	-0.368417	7.05695	-5.15729	4.41922e-05	0.000335558	1.26575
Oat	18242	ornithine aminotransferase	-0.362809	7.67763	-5.15706	4.4216e-05	0.000335558	1.26958
AU021092	239691	expressed sequence AU021092	-1.56747	-0.721185	-5.154	4.45312e-05	0.000337752	2.18415
mt-Nd2	NA	NA	-0.706508	13.4087	-5.29445	4.46004e-05	0.000337758	1.46016
Kcnn4	16534	potassium intermediate/small conductance calcium-activated channel, subfamily N, member 4	2.39033	-0.154583	5.26338	4.46097e-05	0.000337758	2.21908
Tubd1	56427	tubulin, delta 1	-0.474651	3.21776	-5.15323	4.46106e-05	0.000337758	1.63738
Wdfy4	545030	WD repeat and FYVE domain containing 4	1.13997	0.871917	5.15167	4.47725e-05	0.000338785	2.06493
Trerf1	224829	transcriptional regulating factor 1	1.29505	0.818091	5.15128	4.48131e-05	0.000338894	2.09556
Chil3	12655	chitinase-like 3	4.00551	-2.24733	5.3432	4.49357e-05	0.000339622	2.03819
Cdh2	12558	cadherin 2	1.13488	0.253751	5.14901	4.50501e-05	0.000340287	2.12509
Pkdrej	18766	polycystin (PKD) family receptor for egg jelly	-1.53832	-0.66917	-5.14806	4.51495e-05	0.000340839	2.17929
Smarca1	93761	SWI/SNF related, matrix associated, actin dependent regulator of chromatin, subfamily a, member 1	-0.969353	2.24848	-5.14544	4.54248e-05	0.000342717	1.83605
Tlr13	279572	toll-like receptor 13	2.73991	-0.485334	5.42185	4.57034e-05	0.000344617	2.23618
Epb4.1l2	NA	NA	0.357533	4.55125	5.14198	4.57911e-05	0.000345077	1.36109
P4hb	18453	prolyl 4-hydroxylase, beta polypeptide	0.382341	7.77452	5.14123	4.58711e-05	0.000345478	1.23342
Apip	56369	APAF1 interacting protein	-0.470455	4.47975	-5.14093	4.59028e-05	0.000345515	1.36475
Lypla1	18777	lysophospholipase 1	-0.612259	5.62558	-5.27588	4.59547e-05	0.000345704	1.3058
Olfml2a	241327	olfactomedin-like 2A	0.670096	2.93185	5.14011	4.59906e-05	0.000345723	1.63299
Nudt7	67528	nudix (nucleoside diphosphate linked moiety X)-type motif 7	-0.580073	4.55449	-5.16192	4.60107e-05	0.000345723	1.34791
Meg3	17263	maternally expressed 3	0.740971	3.89717	5.26432	4.60561e-05	0.000345863	1.4842
Plcb2	18796	phospholipase C, beta 2	2.6843	-1.30901	5.13832	4.61812e-05	0.000346387	2.08447
Leprot	230514	leptin receptor overlapping transcript	0.44733	4.12474	5.13828	4.61856e-05	0.000346387	1.39776
Chrna2	110902	cholinergic receptor, nicotinic, alpha polypeptide 2 (neuronal)	-3.55877	-1.22341	-5.30522	4.62064e-05	0.000346387	2.08359
Sord	20322	sorbitol dehydrogenase	-0.44514	6.05701	-5.13645	4.63829e-05	0.000347334	1.22376
Abi1	11308	abl-interactor 1	0.329607	4.33637	5.1364	4.63881e-05	0.000347334	1.362
Nupr1	56312	nuclear protein transcription regulator 1	0.583493	3.07593	5.13616	4.64134e-05	0.000347334	1.60861
Ormdl3	66612	ORM1-like 3 (S. cerevisiae)	-0.368346	5.4836	-5.13285	4.67725e-05	0.000349818	1.24282
Trim54	58522	tripartite motif-containing 54	-0.444428	7.65942	-5.13083	4.69917e-05	0.000351253	1.20735
Anxa2	12306	annexin A2	1.24151	5.9844	5.86256	4.70187e-05	0.000351253	1.51319
Ubr5	70790	ubiquitin protein ligase E3 component n-recognin 5	-0.408575	6.89816	-5.12862	4.72344e-05	0.00035266	1.19815
Rps25	75617	ribosomal protein S25	-0.413234	8.20399	-5.12786	4.73178e-05	0.000353078	1.20789
Brip1os	74038	BRCA1 interacting protein C-terminal helicase 1, opposite strand	0.838662	2.46109	5.12585	4.75391e-05	0.000354525	1.71407
Cyp2f2	13107	cytochrome P450, family 2, subfamily f, polypeptide 2	1.41947	1.5402	5.17398	4.76735e-05	0.000355322	1.99928
Fryl	72313	FRY like transcription coactivator	0.493825	4.41034	5.11873	4.83314e-05	0.000360017	1.31326
Lyrm9	66274	LYR motif containing 9	-0.449096	4.28081	-5.11773	4.84442e-05	0.000360649	1.33799
Mgst3	66447	microsomal glutathione S-transferase 3	-0.527432	7.67377	-5.15455	4.86513e-05	0.000361982	1.18981
Gprc5c	70355	G protein-coupled receptor, family C, group 5, member C	0.877915	6.11491	5.57319	4.87059e-05	0.000362067	1.36596
P2ry6	233571	pyrimidinergic receptor P2Y, G-protein coupled, 6	1.10119	1.99517	5.15222	4.87431e-05	0.000362067	1.81847
Cd84	12523	CD84 antigen	2.52369	1.13496	5.6195	4.87468e-05	0.000362067	2.14008
Setd3	52690	SET domain containing 3	-0.30903	7.17767	-5.1148	4.87752e-05	0.00036207	1.16652
Kiz	228730	kizuna centrosomal protein	-0.44587	4.73279	-5.11447	4.88132e-05	0.000362143	1.28178
Rad17	19356	RAD17 checkpoint clamp loader component	-0.457209	4.03944	-5.11128	4.91758e-05	0.000364502	1.35593
Mtx2	53375	metaxin 2	-0.462939	4.81324	-5.11118	4.91875e-05	0.000364502	1.24175
P2rx4	18438	purinergic receptor P2X, ligand-gated ion channel 4	0.888261	2.6925	5.14692	4.92271e-05	0.000364586	1.64388
Prepl	213760	prolyl endopeptidase-like	0.403661	3.9644	5.10855	4.94893e-05	0.000366317	1.35591
Cd37	12493	CD37 antigen	1.33054	1.33594	5.16299	4.9585e-05	0.000366815	1.9211
Suclg1	56451	succinate-CoA ligase, GDP-forming, alpha subunit	-0.36367	7.84351	-5.10447	4.99604e-05	0.000369192	1.14865
Abcc3	76408	ATP-binding cassette, sub-family C (CFTR/MRP), member 3	1.91392	-0.54846	5.10439	4.99699e-05	0.000369192	2.08482
Basp1	70350	brain abundant, membrane attached signal protein 1	1.38024	0.464747	5.1042	4.99921e-05	0.000369192	2.0204
Hspe1	15528	heat shock protein 1 (chaperonin 10)	-0.518906	6.1096	-5.12853	5.04533e-05	0.000372385	1.14993
Xbp1	22433	X-box binding protein 1	0.50576	5.96545	5.11127	5.04834e-05	0.000372395	1.14712
Zbtb17	22642	zinc finger and BTB domain containing 17	-0.398489	5.01003	-5.09912	5.05854e-05	0.000372934	1.2018
Ppp1r15a	17872	protein phosphatase 1, regulatory subunit 15A	-0.675953	4.85948	-5.24095	5.0778e-05	0.00037414	1.29314
Rap2b	74012	RAP2B, member of RAS oncogene family	0.80482	1.51739	5.09585	5.09721e-05	0.000375158	1.85035
Bmi1	12151	Bmi1 polycomb ring finger oncogene	-0.414679	5.52267	-5.09583	5.09743e-05	0.000375158	1.14864
4833439L19Rik	97820	RIKEN cDNA 4833439L19 gene	-0.331065	7.81015	-5.09539	5.10263e-05	0.000375184	1.12634
2008-09-01	NA	NA	0.581326	4.09276	5.09495	5.10784e-05	0.000375184	1.303
Zfp462	242466	zinc finger protein 462	-0.512952	4.05995	-5.09491	5.10834e-05	0.000375184	1.32243
Acsl6	216739	acyl-CoA synthetase long-chain family member 6	0.497285	5.19556	5.09482	5.10941e-05	0.000375184	1.17435
Ms4a4a	666907	membrane-spanning 4-domains, subfamily A, member 4A	2.62855	-0.444731	5.23563	5.113e-05	0.000375234	2.09734
Gm10643	100038416	predicted gene 10643	-1.34899	1.088	-5.09413	5.1176e-05	0.000375359	1.96957
Clip3	76686	CAP-GLY domain containing linker protein 3	0.891317	1.54083	5.09316	5.12913e-05	0.000375991	1.84623
Slc40a1	53945	solute carrier family 40 (iron-regulated transporter), member 1	-1.01805	4.80471	-5.56245	5.14069e-05	0.000376624	1.43504
Prkar1a	19084	protein kinase, cAMP dependent regulatory, type I, alpha	0.364557	7.37115	5.0917	5.14668e-05	0.000376849	1.1144
Zmynd15	574428	zinc finger, MYND-type containing 15	1.47955	-0.481361	5.09114	5.15338e-05	0.000377126	2.05624
Sh3bp2	24055	SH3-domain binding protein 2	1.35895	2.7201	5.45537	5.16415e-05	0.0003777	1.74352
Slc22a17	59049	solute carrier family 22 (organic cation transporter), member 17	0.678086	1.62627	5.08929	5.17557e-05	0.000378321	1.80464
Mpc2	70456	mitochondrial pyruvate carrier 2	-0.521358	7.24014	-5.12362	5.19486e-05	0.000379309	1.12002
Rnasel	24014	ribonuclease L (2', 5'-oligoisoadenylate synthetase-dependent)	1.02817	1.49256	5.08768	5.19496e-05	0.000379309	1.85047
Cd63	12512	CD63 antigen	0.513261	7.09748	5.11356	5.20183e-05	0.000379596	1.11293
Nes	18008	nestin	0.652075	6.25842	5.28827	5.21552e-05	0.000380347	1.18684
Tmem51	214359	transmembrane protein 51	1.20323	0.613827	5.08578	5.21803e-05	0.000380347	1.98403
Plekha1	101476	pleckstrin homology domain containing, family A (phosphoinositide binding specific) member 1	-0.312217	5.34844	-5.08477	5.23032e-05	0.000381028	1.13369
Cep83	77048	centrosomal protein 83	-0.421163	3.86089	-5.08247	5.25838e-05	0.000382856	1.32619
Aoc3	11754	amine oxidase, copper containing 3	0.538824	3.55758	5.08008	5.28765e-05	0.00038477	1.41404
Klhl13	67455	kelch-like 13	0.61019	2.41249	5.07972	5.2921e-05	0.000384877	1.59809
Mmp11	17385	matrix metallopeptidase 11	0.992843	1.88098	5.07715	5.32383e-05	0.000386689	1.70139
Mogs	57377	mannosyl-oligosaccharide glucosidase	0.574126	3.11891	5.07705	5.32511e-05	0.000386689	1.4618
Lmbr1	56873	limb region 1	0.484414	4.01743	5.07672	5.32917e-05	0.000386689	1.27101
Lmo4	16911	LIM domain only 4	-0.403332	4.33892	-5.07657	5.33101e-05	0.000386689	1.23493
Slc8b1	170756	solute carrier family 8 (sodium/lithium/calcium exchanger), member B1	0.510118	3.77107	5.07649	5.332e-05	0.000386689	1.31441
Armcx1	78248	armadillo repeat containing, X-linked 1	0.862354	1.51548	5.07553	5.34401e-05	0.000387323	1.78916
Stox2	71069	storkhead box 2	-0.565963	3.37616	-5.07531	5.34673e-05	0.000387323	1.39342
Tmem232	381107	transmembrane protein 232	-2.16084	-0.867667	-5.07315	5.37358e-05	0.000389049	1.99619
Efs	13644	embryonal Fyn-associated substrate	0.865946	1.2764	5.06923	5.42286e-05	0.000392397	1.8159
Plscr3	70310	phospholipid scramblase 3	0.501297	3.60575	5.0676	5.44351e-05	0.000393594	1.31742
Kat2b	18519	K(lysine) acetyltransferase 2B	-0.327198	6.49976	-5.06744	5.4455e-05	0.000393594	1.0552
Slc41a2	338365	solute carrier family 41, member 2	1.31413	0.444948	5.06712	5.44955e-05	0.000393667	1.96014
Igsf10	242050	immunoglobulin superfamily, member 10	1.34521	1.35634	5.1551	5.45362e-05	0.00039374	1.81771
Bak1	12018	BCL2-antagonist/killer 1	0.437595	4.27537	5.0657	5.46757e-05	0.000394527	1.20901
Dhrs1	52585	dehydrogenase/reductase (SDR family) member 1	0.351636	5.11113	5.06532	5.47249e-05	0.000394662	1.11341
Denr	68184	density-regulated protein	-0.330927	5.75148	-5.06244	5.50922e-05	0.000397089	1.06073
Il10rb	16155	interleukin 10 receptor, beta	0.774914	2.46277	5.06135	5.52335e-05	0.000397884	1.54985
Pld4	104759	phospholipase D family, member 4	1.17016	2.70248	5.33625	5.53944e-05	0.000398821	1.60038
Olfml3	99543	olfactomedin-like 3	0.87774	2.98177	5.15209	5.5794e-05	0.000401474	1.46882
Lingo1	235402	leucine rich repeat and Ig domain containing 1	1.38923	-0.354131	5.05313	5.62998e-05	0.00040485	1.97429
Tmem70	70397	transmembrane protein 70	-0.351863	5.87219	-5.05294	5.63259e-05	0.00040485	1.02956
Cox16	66272	cytochrome c oxidase assembly protein 16	-0.469984	3.73887	-5.0517	5.64879e-05	0.000405789	1.28006
Ttc7b	104718	tetratricopeptide repeat domain 7B	-0.370554	6.6102	-5.05124	5.65489e-05	0.000406001	1.01642
Rab3il1	74760	RAB3A interacting protein (rabin3)-like 1	0.87183	2.96543	5.12328	5.65922e-05	0.000406086	1.4662
Rmdn2	381110	regulator of microtubule dynamics 2	-0.562665	3.00741	-5.05051	5.66447e-05	0.000406237	1.42332
Hrasls	NA	NA	-0.449952	6.16025	-5.04834	5.69323e-05	0.000408072	1.01688
Tcaim	382117	T cell activation inhibitor, mitochondrial	-0.37508	5.35879	-5.04798	5.69803e-05	0.00040819	1.04618
Golga4	54214	golgi autoantigen, golgin subfamily a, 4	-0.416836	9.0389	-5.0462	5.72165e-05	0.000409655	1.03508
Apoo	68316	apolipoprotein O	-0.412857	6.52323	-5.04582	5.72667e-05	0.000409748	1.00462
Acss1	68738	acyl-CoA synthetase short-chain family member 1	-0.78121	4.54671	-5.28162	5.7293e-05	0.000409748	1.23811
Hint3	66847	histidine triad nucleotide binding protein 3	-0.519687	4.65017	-5.0432	5.76184e-05	0.000411847	1.11393
Glul	14645	glutamate-ammonia ligase (glutamine synthetase)	0.610623	7.49781	5.1948	5.80269e-05	0.000414538	1.06264
Dusp13	27389	dual specificity phosphatase 13	-0.369317	7.04837	-5.03953	5.81123e-05	0.000414918	0.988973
Acad11	102632	acyl-Coenzyme A dehydrogenase family, member 11	-0.379717	5.46016	-5.0388	5.82115e-05	0.000415396	1.02224
Apba3	57267	amyloid beta (A4) precursor protein-binding, family A, member 3	-0.436751	5.59115	-5.03679	5.84846e-05	0.000417115	1.00593
Tma7	66167	translational machinery associated 7	-0.463193	6.37131	-5.03549	5.86617e-05	0.000418147	0.982372
Tgfb1i1	21804	transforming growth factor beta 1 induced transcript 1	0.710501	2.82805	5.03313	5.89853e-05	0.000420221	1.40787
Apopt1	68020	apoptogenic, mitochondrial 1	-0.439388	4.6251	-5.03289	5.90189e-05	0.000420229	1.10006
Opn1mw	14539	opsin 1 (cone pigments), medium-wave-sensitive (color blindness, deutan)	-3.40151	-1.3336	-5.16555	5.9076e-05	0.000420404	1.86032
Sdpr	NA	NA	-0.433549	5.34392	-5.03145	5.92167e-05	0.000421173	1.01126
Nisch	64652	nischarin	0.389516	6.35092	5.03108	5.92689e-05	0.000421294	0.968199
Asap3	230837	ArfGAP with SH3 domain, ankyrin repeat and PH domain 3	0.669772	2.53425	5.03068	5.93238e-05	0.000421294	1.47496
Dkk3	50781	dickkopf WNT signaling pathway inhibitor 3	-1.36994	2.07082	-5.21319	5.93317e-05	0.000421294	1.70245
Htra3	78558	HtrA serine peptidase 3	0.677411	5.1262	5.21281	5.93802e-05	0.000421407	1.1114
Fgd2	26382	FYVE, RhoGEF and PH domain containing 2	1.33611	1.01505	5.03303	5.94778e-05	0.000421868	1.78251
Plek	56193	pleckstrin	1.63801	2.00763	5.37043	5.96504e-05	0.00042286	1.75373
Rnf145	74315	ring finger protein 145	0.503872	3.67276	5.02751	5.97638e-05	0.000423431	1.2273
Ehhadh	74147	enoyl-Coenzyme A, hydratase/3-hydroxyacyl Coenzyme A dehydrogenase	-0.687994	3.03147	-5.02687	5.98527e-05	0.000423632	1.35696
Vim	22352	vimentin	1.22841	6.81687	5.73245	5.98578e-05	0.000423632	1.25269
Bmf	171543	BCL2 modifying factor	0.776864	2.3791	5.02335	6.03456e-05	0.00042685	1.4953
Myo7a	17921	myosin VIIA	0.864674	2.49293	5.01837	6.10503e-05	0.00043135	1.47332
Gnb1	14688	guanine nucleotide binding protein (G protein), beta 1	0.378724	5.6665	5.01819	6.10766e-05	0.00043135	0.956042
Msra	110265	methionine sulfoxide reductase A	-0.411805	4.35256	-5.01815	6.10821e-05	0.00043135	1.09358
Pdia6	71853	protein disulfide isomerase associated 6	0.492396	5.75521	5.01878	6.14067e-05	0.000433406	0.949127
Dpp3	75221	dipeptidylpeptidase 3	0.424431	4.64872	5.01191	6.19774e-05	0.000437195	1.02306
Kat7	217127	K(lysine) acetyltransferase 7	0.326582	4.6651	5.01131	6.20634e-05	0.000437547	1.03339
Tgfbr1	21812	transforming growth factor, beta receptor I	-0.47337	4.95615	-5.0111	6.20951e-05	0.000437547	0.99889
Slit1	20562	slit guidance ligand 1	0.877806	1.22814	5.00942	6.23376e-05	0.000439016	1.69599
Manba	110173	mannosidase, beta A, lysosomal	0.503633	3.12442	5.00908	6.2387e-05	0.000439069	1.30163
Xpo6	74204	exportin 6	0.557578	5.54757	5.08095	6.24131e-05	0.000439069	0.973664
Ms4a6d	68774	membrane-spanning 4-domains, subfamily A, member 6D	2.01828	0.672082	5.23652	6.25201e-05	0.000439491	1.86109
Tmtc1	387314	transmembrane and tetratricopeptide repeat containing 1	-0.468856	6.60428	-5.00803	6.25413e-05	0.000439491	0.91519
Ccbe1	320924	collagen and calcium binding EGF domains 1	1.18943	1.06513	5.00749	6.26202e-05	0.000439806	1.74972
Akt2	11652	thymoma viral proto-oncogene 2	-0.270618	8.23915	-5.00528	6.29426e-05	0.00044183	0.920522
Ntn4	57764	netrin 4	0.666207	3.64114	5.04306	6.31175e-05	0.000442817	1.15941
Canx	12330	calnexin	0.359594	6.47221	5.00354	6.31993e-05	0.000443119	0.902707
Dip2c	208440	disco interacting protein 2 homolog C	0.395773	4.19263	5.00316	6.32549e-05	0.000443119	1.07002
Lrrc52	240899	leucine rich repeat containing 52	-1.97063	0.365575	-5.03279	6.32635e-05	0.000443119	1.86506
Fam195b	NA	NA	0.480077	4.84473	5.00104	6.3569e-05	0.000445018	0.987339
Bckdha	12039	branched chain ketoacid dehydrogenase E1, alpha polypeptide	-0.376614	7.3056	-4.99969	6.37692e-05	0.000446177	0.896812
Asna1	56495	arsA arsenite transporter, ATP-binding, homolog 1 (bacterial)	-0.312658	5.14343	-4.99743	6.41064e-05	0.000448293	0.949583
Ascc2	75452	activating signal cointegrator 1 complex subunit 2	0.334468	4.81213	4.99677	6.42059e-05	0.000448746	0.976773
Lyar	17089	Ly1 antibody reactive clone	-0.451514	4.09331	-4.99642	6.42573e-05	0.000448862	1.09291
Syne1	64009	spectrin repeat containing, nuclear envelope 1	-0.398242	6.22036	-4.99505	6.44641e-05	0.000450063	0.888949
Rhod	11854	ras homolog family member D	1.79547	-0.299738	4.99427	6.45803e-05	0.000450631	1.84679
Arrb2	216869	arrestin, beta 2	0.616576	3.27534	4.99324	6.47369e-05	0.000451293	1.22066
Eid1	58521	EP300 interacting inhibitor of differentiation 1	0.382088	4.49232	4.99318	6.47451e-05	0.000451293	0.987121
Fbxo6	50762	F-box protein 6	-0.423362	4.77793	-4.99172	6.49668e-05	0.000452594	0.981406
Cds1	74596	CDP-diacylglycerol synthase 1	-1.17256	0.772557	-4.99091	6.50886e-05	0.000453198	1.75186
Ammecr1	56068	Alport syndrome, mental retardation, midface hypoplasia and elliptocytosis chromosomal region gene 1	0.633006	2.35634	4.98921	6.53474e-05	0.000454754	1.40684
Taf9b	407786	TATA-box binding protein associated factor 9B	-0.437639	3.50574	-4.98867	6.54307e-05	0.000455089	1.17102
Slc11a1	18173	solute carrier family 11 (proton-coupled divalent metal ion transporters), member 1	1.98953	1.4462	5.32507	6.56166e-05	0.000456136	1.78392
Ywhaz	22631	tyrosine 3-monooxygenase/tryptophan 5-monooxygenase activation protein, zeta polypeptide	0.417428	5.47202	4.98707	6.56756e-05	0.000456301	0.895623
Ghitm	66092	growth hormone inducible transmembrane protein	-0.348915	8.91232	-4.98517	6.59664e-05	0.000458074	0.887464
Atp5j	11957	ATP synthase, H+ transporting, mitochondrial F0 complex, subunit F	-0.433039	8.95349	-4.9841	6.61323e-05	0.000458979	0.88606
Eaf1	74427	ELL associated factor 1	0.364772	4.53477	4.98385	6.61712e-05	0.000459003	0.981826
Tbc1d9	71310	TBC1 domain family, member 9	1.00811	0.94279	4.98268	6.63517e-05	0.000459783	1.68572
Atp8b1	54670	ATPase, class I, type 8B, member 1	0.724761	1.58811	4.98266	6.6355e-05	0.000459783	1.58111
Ulk2	29869	unc-51 like kinase 2	-0.390655	7.02776	-4.98144	6.65446e-05	0.00046085	0.852346
Mettl22	239706	methyltransferase like 22	-0.343542	6.40443	-4.98077	6.66489e-05	0.000461325	0.852472
Gpc3	14734	glypican 3	-0.858445	2.06477	-4.97803	6.70752e-05	0.000464027	1.49313
Cntnap2	66797	contactin associated protein-like 2	-1.5072	2.26858	-5.26527	6.71981e-05	0.000464628	1.60249
Mms19	72199	MMS19 cytosolic iron-sulfur assembly component	0.372115	4.38211	4.9755	6.74736e-05	0.000466244	0.987799
Eif2ak3	13666	eukaryotic translation initiation factor 2 alpha kinase 3	0.549974	2.39935	4.97514	6.75301e-05	0.000466244	1.38143
Hbegf	15200	heparin-binding EGF-like growth factor	0.658236	3.53515	4.97508	6.75402e-05	0.000466244	1.13672
Ets2	23872	E26 avian leukemia oncogene 2, 3' domain	-0.39993	5.61175	-4.97395	6.77171e-05	0.000467216	0.86041
Nav2	78286	neuron navigator 2	0.554541	4.17792	4.97359	6.77756e-05	0.0004673	0.982645
Scd1	20249	stearoyl-Coenzyme A desaturase 1	-0.96923	7.95003	-5.49353	6.78017e-05	0.0004673	1.06284
Aurkaip1	66077	aurora kinase A interacting protein 1	-0.389866	5.82667	-4.97218	6.79991e-05	0.00046841	0.844978
Hspa8	15481	heat shock protein 8	-0.341958	9.94495	-4.96732	6.87738e-05	0.000473494	0.872476
Ndufs8	225887	NADH:ubiquinone oxidoreductase core subunit S8	-0.404301	7.01247	-4.96642	6.892e-05	0.00047415	0.817087
Ldb1	16825	LIM domain binding 1	0.321781	4.89498	4.96627	6.89426e-05	0.00047415	0.899115
Sf3b5	66125	splicing factor 3b, subunit 5	-0.432585	4.20825	-4.9636	6.93739e-05	0.000476862	0.985055
Stat5b	20851	signal transducer and activator of transcription 5B	-0.48193	7.80294	-4.96561	6.94568e-05	0.000477114	0.81595
Pptc7	320717	PTC7 protein phosphatase homolog	-0.618313	6.47956	-5.13232	6.94844e-05	0.000477114	0.888346
Ifrd2	15983	interferon-related developmental regulator 2	-0.292075	5.54942	-4.96103	6.97928e-05	0.000478976	0.832859
Plxna1	18844	plexin A1	0.493364	4.52711	4.96037	6.98996e-05	0.000479455	0.922638
Dzip1	66573	DAZ interacting protein 1	0.908235	1.19417	4.96014	6.99383e-05	0.000479465	1.60183
Myoz1	59011	myozenin 1	-0.418399	11.2981	-4.95951	7.00402e-05	0.000479681	0.887562
Arhgap5	11855	Rho GTPase activating protein 5	-0.572229	4.22183	-4.95949	7.0044e-05	0.000479681	0.975115
Tomm7	66169	translocase of outer mitochondrial membrane 7	-0.387164	5.92118	-4.9578	7.03208e-05	0.000481321	0.807501
Cebpzos	68554	CCAAT/enhancer binding protein (C/EBP), zeta, opposite strand	-0.480479	3.58676	-4.95543	7.07117e-05	0.00048374	1.0898
Arhgap30	226652	Rho GTPase activating protein 30	1.43866	1.57121	5.12297	7.09995e-05	0.000485409	1.57381
Zc2hc1c	72350	zinc finger, C2HC-type containing 1C	-0.998659	1.20585	-4.9535	7.10308e-05	0.000485409	1.60418
Ergic2	67456	ERGIC and golgi 2	-0.389401	5.2902	-4.95158	7.13507e-05	0.000487337	0.833464
Map3k10	269881	mitogen-activated protein kinase kinase kinase 10	-0.426412	5.02075	-4.94848	7.18698e-05	0.000490623	0.852894
Stam2	56324	signal transducing adaptor molecule (SH3 domain and ITAM motif) 2	0.488153	3.55959	4.948	7.19506e-05	0.000490915	1.04902
Fto	26383	fat mass and obesity associated	0.304652	6.63888	4.94621	7.22513e-05	0.000492347	0.767632
Palld	72333	palladin, cytoskeletal associated protein	0.646732	5.35936	5.12044	7.2272e-05	0.000492347	0.886622
Pycard	66824	PYD and CARD domain containing	1.31189	0.282441	4.94607	7.2275e-05	0.000492347	1.66447
Fap	14089	fibroblast activation protein	0.551546	2.83959	4.94476	7.24965e-05	0.000493596	1.19472
Uqcr10	66152	ubiquinol-cytochrome c reductase, complex III subunit X	-0.474344	8.4729	-4.94374	7.26688e-05	0.000494344	0.781149
Shmt1	20425	serine hydroxymethyltransferase 1 (soluble)	-0.572442	3.07299	-4.94361	7.26918e-05	0.000494344	1.15343
Lama4	16775	laminin, alpha 4	0.457964	4.4697	4.9432	7.2761e-05	0.000494344	0.894328
Mcur1	76137	mitochondrial calcium uniporter regulator 1	-0.301539	5.69909	-4.94302	7.27925e-05	0.000494344	0.779788
Dolpp1	57170	dolichyl pyrophosphate phosphatase 1	-0.462568	3.36531	-4.94299	7.27979e-05	0.000494344	1.11163
Rnf169	108937	ring finger protein 169	0.525524	3.29743	4.94117	7.31071e-05	0.000496183	1.10734
Lpp	210126	LIM domain containing preferred translocation partner in lipoma	0.353277	4.40037	4.9406	7.32042e-05	0.000496384	0.896247
Ttyh3	78339	tweety family member 3	0.733699	2.91986	4.94055	7.32137e-05	0.000496384	1.16762
Gpc1	14733	glypican 1	0.348003	8.31009	4.93994	7.33181e-05	0.000496831	0.767702
Fsd1l	319636	fibronectin type III and SPRY domain containing 1-like	0.447503	4.33408	4.9396	7.33767e-05	0.000496928	0.89415
Unk	217331	unkempt family zinc finger	0.574491	3.06064	4.93928	7.34312e-05	0.000496928	1.12914
Cyc1	66445	cytochrome c-1	-0.356767	8.51703	-4.93918	7.34479e-05	0.000496928	0.771611
Nfkbie	18037	nuclear factor of kappa light polypeptide gene enhancer in B cells inhibitor, epsilon	1.00658	0.57881	4.93853	7.35596e-05	0.000497423	1.6054
Metrnl	210029	meteorin, glial cell differentiation regulator-like	0.876242	2.68205	4.9931	7.36207e-05	0.000497436	1.24215
Chrne	11448	cholinergic receptor, nicotinic, epsilon polypeptide	0.450596	4.56528	4.93796	7.36581e-05	0.000497436	0.868777
Matk	17179	megakaryocyte-associated tyrosine kinase	1.20571	0.148702	4.93752	7.37335e-05	0.000497436	1.66585
Lamp2	16784	lysosomal-associated membrane protein 2	0.312581	6.6102	4.93749	7.37395e-05	0.000497436	0.74708
Ppp3cb	19056	protein phosphatase 3, catalytic subunit, beta isoform	-0.432217	8.15413	-4.93736	7.37612e-05	0.000497436	0.758857
Mif4gd	69674	MIF4G domain containing	-0.315253	4.91988	-4.93718	7.37927e-05	0.000497436	0.830985
Lrch3	70144	leucine-rich repeats and calponin homology (CH) domain containing 3	0.344311	4.27085	4.93688	7.38448e-05	0.000497528	0.905519
Thbs3	21827	thrombospondin 3	0.804718	2.91653	4.96638	7.42518e-05	0.000500009	1.17978
Cdkn1c	12577	cyclin-dependent kinase inhibitor 1C (P57)	0.539369	4.01916	4.93234	7.46328e-05	0.000502312	0.932208
Engase	217364	endo-beta-N-acetylglucosaminidase	0.688338	2.61479	4.9312	7.48317e-05	0.000503388	1.24917
Itgb2	16414	integrin beta 2	2.32852	2.16017	5.5891	7.52079e-05	0.000505496	1.59093
Mfsd10	68294	major facilitator superfamily domain containing 10	0.812283	1.62327	4.92885	7.52433e-05	0.000505496	1.44723
Hccs	15159	holocytochrome c synthetase	-0.41877	4.9194	-4.92874	7.52625e-05	0.000505496	0.797726
Eif3e	16341	eukaryotic translation initiation factor 3, subunit E	-0.405677	7.07742	-4.9276	7.54642e-05	0.000506587	0.725603
Sod2	20656	superoxide dismutase 2, mitochondrial	-0.365831	7.7834	-4.92723	7.553e-05	0.000506765	0.731035
Tmem47	192216	transmembrane protein 47	0.652032	2.88193	4.92647	7.56638e-05	0.000507207	1.11293
Csf2ra	12982	colony stimulating factor 2 receptor, alpha, low-affinity (granulocyte-macrophage)	1.71043	0.954541	5.13756	7.57094e-05	0.000507207	1.60117
Fsd2	244091	fibronectin type III and SPRY domain containing 2	-0.354106	8.12405	-4.92619	7.57137e-05	0.000507207	0.733505
Col15a1	12819	collagen, type XV, alpha 1	0.774683	5.11767	5.24607	7.58269e-05	0.000507702	0.907362
Tmem50a	71817	transmembrane protein 50A	0.416298	5.09867	4.92506	7.5914e-05	0.000508022	0.785008
Clip1	56430	CAP-GLY domain containing linker protein 1	-0.402728	7.98785	-4.92447	7.60179e-05	0.000508453	0.725914
9530068E07Rik	213673	RIKEN cDNA 9530068E07 gene	0.31017	5.98432	4.92417	7.60722e-05	0.000508553	0.722459
Pdgfrb	18596	platelet derived growth factor receptor, beta polypeptide	0.572343	5.03266	4.99179	7.61322e-05	0.000508691	0.815178
Cep164	214552	centrosomal protein 164	0.637708	2.05748	4.92331	7.62247e-05	0.000509046	1.31924
mt-Co3	NA	NA	-0.537802	9.73901	-4.96284	7.71384e-05	0.000514881	0.771928
Gtf2b	229906	general transcription factor IIB	-0.392336	3.87227	-4.9157	7.75942e-05	0.000517656	0.929355
Gck	103988	glucokinase	-1.72691	2.94806	-5.3981	7.79611e-05	0.000519835	1.44602
C3ar1	12267	complement component 3a receptor 1	2.54432	1.94127	5.5669	7.81666e-05	0.000520722	1.6161
Hoxa11os	15397	homeobox A11, opposite strand	-1.15046	0.132073	-4.91251	7.81749e-05	0.000520722	1.65397
Pthlh	19227	parathyroid hormone-like peptide	-1.70985	0.462285	-4.92432	7.93409e-05	0.000528216	1.62022
Gng5	14707	guanine nucleotide binding protein (G protein), gamma 5	-0.387836	7.14077	-4.90517	7.95289e-05	0.000529195	0.673213
Wdr13	73447	WD repeat domain 13	0.413604	4.61855	4.90336	7.98661e-05	0.000531165	0.785977
Selp	20344	selectin, platelet	1.3137	0.139266	4.90246	8.00341e-05	0.00053177	1.62287
Clec4a3	73149	C-type lectin domain family 4, member a3	1.68942	0.63996	4.98078	8.00395e-05	0.00053177	1.58787
Ltbp1	268977	latent transforming growth factor beta binding protein 1	0.489159	3.90529	4.90153	8.021e-05	0.000532629	0.887617
Psap	19156	prosaposin	0.399909	9.99587	4.90123	8.02662e-05	0.000532728	0.717962
Csk	12988	c-src tyrosine kinase	0.55267	3.06387	4.89986	8.05229e-05	0.000534157	1.02811
Arhgap32	330914	Rho GTPase activating protein 32	0.496909	2.71162	4.89951	8.05893e-05	0.000534323	1.11436
1110004E09Rik	NA	NA	-0.433011	4.1732	-4.89918	8.06514e-05	0.000534454	0.842446
Sntb1	20649	syntrophin, basic 1	1.01461	1.84139	4.89897	8.06919e-05	0.000534454	1.32946
Nexn	68810	nexilin	-0.356759	8.79021	-4.89789	8.08955e-05	0.000535528	0.67838
Epc2	227867	enhancer of polycomb homolog 2	-0.463693	4.06341	-4.89738	8.09921e-05	0.000535893	0.874037
Irx3os	319388	iroquois homeobox 3, opposite strand	-1.57107	0.883063	-4.89648	8.11905e-05	0.00053693	1.57537
Pomk	74653	protein-O-mannose kinase	0.382282	3.73675	4.89562	8.1326e-05	0.000537078	0.897018
Cnpy3	72029	canopy FGF signaling regulator 3	0.537693	3.42381	4.89557	8.13358e-05	0.000537078	0.985138
Slc1a4	55963	solute carrier family 1 (glutamate/neutral amino acid transporter), member 4	1.27018	-0.0805051	4.89556	8.13377e-05	0.000537078	1.61358
Gstm7	68312	glutathione S-transferase, mu 7	-1.29489	1.41648	-4.95173	8.14293e-05	0.000537408	1.43922
Sqrdl	NA	NA	-0.42402	5.33622	-4.89453	8.15338e-05	0.000537823	0.697345
Cisd1	52637	CDGSH iron sulfur domain 1	-0.386366	7.12122	-4.89392	8.16501e-05	0.000538315	0.646606
Dse	212898	dermatan sulfate epimerase	0.739203	2.60271	4.89351	8.17293e-05	0.000538562	1.14512
Rps14	20044	ribosomal protein S14	-0.440073	8.4729	-4.8927	8.18842e-05	0.000539308	0.65941
Lrtm1	319476	leucine-rich repeats and transmembrane domains 1	1.05009	5.2047	5.41565	8.20136e-05	0.000539884	0.93704
Eps8	13860	epidermal growth factor receptor pathway substrate 8	0.757549	2.2004	4.89069	8.22702e-05	0.000541298	1.26296
Dennd4b	229541	DENN/MADD domain containing 4B	-0.368247	6.94106	-4.88869	8.26569e-05	0.000543565	0.633525
Fam134a	NA	NA	0.411984	3.6524	4.88656	8.30688e-05	0.000545996	0.893159
Smarcd2	83796	SWI/SNF related, matrix associated, actin dependent regulator of chromatin, subfamily d, member 2	0.468236	3.84925	4.88601	8.31773e-05	0.00054643	0.855419
Trip10	106628	thyroid hormone receptor interactor 10	-0.289403	6.97629	-4.88472	8.34277e-05	0.000547783	0.623997
Adamts10	224697	a disintegrin-like and metallopeptidase (reprolysin type) with thrombospondin type 1 motif, 10	0.674389	3.24659	4.88509	8.3468e-05	0.000547783	0.956579
Uqcrq	22272	ubiquinol-cytochrome c reductase, complex III subunit VII	-0.551601	8.29706	-4.96723	8.37e-05	0.000549026	0.675797
Trim59	66949	tripartite motif-containing 59	1.85053	-0.819759	4.88302	8.37618e-05	0.000549153	1.60596
Mrpl18	67681	mitochondrial ribosomal protein L18	-0.332427	6.07888	-4.88191	8.39798e-05	0.000550266	0.62308
Slfn5	327978	schlafen 5	0.40478	4.067	4.88172	8.40169e-05	0.000550266	0.807918
Zc3h12a	230738	zinc finger CCCH type containing 12A	0.679887	1.68427	4.88123	8.41133e-05	0.000550457	1.31609
Ptpla	NA	NA	0.394401	5.77856	4.88098	8.41624e-05	0.000550457	0.627851
Ralgapa2	241694	Ral GTPase activating protein, alpha subunit 2 (catalytic)	-0.455501	3.77447	-4.88092	8.4174e-05	0.000550457	0.859105
Plekha5	109135	pleckstrin homology domain containing, family A member 5	0.566148	2.81961	4.88026	8.43046e-05	0.000551032	1.0625
Mut	NA	NA	-0.357077	5.86416	-4.8791	8.45329e-05	0.000552067	0.623662
mt-Nd4	NA	NA	-0.588508	13.82	-4.91144	8.45484e-05	0.000552067	0.780546
Lactb2	212442	lactamase, beta 2	-0.396603	4.55081	-4.87842	8.46676e-05	0.000552449	0.736964
H3f3b	15081	H3 histone, family 3B	0.382611	6.44059	4.8783	8.46925e-05	0.000552449	0.607814
Smim13	108934	small integral membrane protein 13	-0.321322	6.13597	-4.87726	8.4898e-05	0.000553509	0.610829
Pik3ca	18706	phosphatidylinositol-4,5-bisphosphate 3-kinase catalytic subunit alpha	-0.347836	5.92262	-4.8767	8.50092e-05	0.000553678	0.61404
Ube3a	22215	ubiquitin protein ligase E3A	-0.461056	4.68668	-4.8767	8.50097e-05	0.000553678	0.718614
Tapbp	21356	TAP binding protein	0.410745	5.00292	4.8763	8.50902e-05	0.000553881	0.671553
Rassf5	54354	Ras association (RalGDS/AF-6) domain family member 5	1.43802	0.244983	4.87611	8.51266e-05	0.000553881	1.54818
Pik3ap1	83490	phosphoinositide-3-kinase adaptor protein 1	2.6973	-0.441882	5.05708	8.52157e-05	0.000554181	1.63872
Atp5l	27425	ATP synthase, H+ transporting, mitochondrial F0 complex, subunit G	-0.454657	8.98636	-4.86998	8.6358e-05	0.000561327	0.617466
Abhd2	54608	abhydrolase domain containing 2	0.797444	3.0387	4.92974	8.68588e-05	0.000564298	0.997946
Prdx5	54683	peroxiredoxin 5	-0.444018	7.04129	-4.86711	8.69418e-05	0.000564553	0.583307
4933426M11Rik	NA	NA	-0.266709	6.25709	-4.86316	8.77495e-05	0.000569511	0.576496
Mt2	17750	metallothionein 2	3.61555	4.0554	5.70872	8.80248e-05	0.000570878	1.29759
Fcgr1	14129	Fc receptor, IgG, high affinity I	2.84094	0.274423	5.19446	8.80485e-05	0.000570878	1.63823
Slc9a9	331004	solute carrier family 9 (sodium/hydrogen exchanger), member 9	1.02584	1.68941	4.86047	8.83048e-05	0.000572066	1.27733
Fyn	14360	Fyn proto-oncogene	0.502374	3.32499	4.86039	8.83204e-05	0.000572066	0.896929
Fam122a	68034	family with sequence similarity 122, member A	-0.66228	2.62017	-4.85644	8.91405e-05	0.000577089	1.07798
Fabp5	16592	fatty acid binding protein 5, epidermal	1.15994	3.94154	5.34445	8.93661e-05	0.000578259	0.968403
Fcgrt	14132	Fc receptor, IgG, alpha chain transporter	0.333779	5.50909	4.8549	8.94641e-05	0.000578603	0.582628
Ptprr	19279	protein tyrosine phosphatase, receptor type, R	-1.71051	-0.117246	-4.85164	9.01506e-05	0.000582751	1.53463
Leprel2	NA	NA	0.672021	2.52777	4.84939	9.06275e-05	0.000585541	1.03563
Chst14	72136	carbohydrate sulfotransferase 14	0.791844	1.3888	4.84799	9.09244e-05	0.000587165	1.2994
[truncated: 3,739 more rows]
