# Supplementary material for: Benfotiamine improves dystrophic pathology and exercise capacity in mdx mice by reducing inflammation and fibrosis
Source: Hum Mol Genet. 2024 May 6;33(15):1339–55. doi: 10.1093/hmg/ddae066 (PMC11262745; doi:10.1093/hmg/ddae066)
Supplement: Supplementary_File_2_mdx_benfotiamine_vs_control_ddae066 [file supplementary_file_2_mdx_benfotiamine_vs_control_ddae066.xlsx]

## Sheet: mdx benfotiamine vs control
SYMBOL	ENTREZID	GENENAME	logFC	AveExpr	t	P.Value	adj.P.Val	B
Ccdc141	545428	coiled-coil domain containing 141	-0.999849	2.05606	-9.08762	1.21935e-08	0.000157406	9.37333
Maged2	80884	melanoma antigen, family D, 2	-0.532324	4.98483	-8.40483	4.38201e-08	0.000282837	8.77835
Ncam1	17967	neural cell adhesion molecule 1	-1.08129	2.71056	-6.69149	1.81486e-06	0.00650686	5.11524
Snrpn	20646	small nuclear ribonucleoprotein N	0.486577	5.39299	6.47651	2.26539e-06	0.00650686	5.00469
Lrrn1	16979	leucine rich repeat protein 1, neuronal	-0.870004	3.85327	-6.49094	2.56223e-06	0.00650686	4.88406
Smtnl2	276829	smoothelin-like 2	0.587374	8.70398	6.34411	3.02434e-06	0.00650686	4.7233
Igf2	16002	insulin-like growth factor 2	-1.05791	4.8193	-6.90361	3.57957e-06	0.00660124	4.68816
Dtx3l	209200	deltex 3-like, E3 ubiquitin ligase	-0.617	3.3843	-6.09434	5.2476e-06	0.00780999	4.16417
Mest	17294	mesoderm specific transcript	-1.15358	1.75325	-6.07773	5.44503e-06	0.00780999	3.71264
Fbxo32	67731	F-box protein 32	0.600069	8.35232	5.93637	7.57572e-06	0.00941331	3.83433
Kctd12	239217	potassium channel tetramerisation domain containing 12	-0.689087	2.60207	-5.90432	8.02125e-06	0.00941331	3.69313
Nabp1	109019	nucleic acid binding protein 1	-0.571086	4.67166	-5.86104	8.84048e-06	0.00951014	3.70449
Fbp2	14120	fructose bisphosphatase 2	0.570312	5.14349	5.66895	1.36464e-05	0.0114066	3.28017
Hk1	15275	hexokinase 1	-0.652529	3.41437	-5.66161	1.38757e-05	0.0114066	3.28556
Snta1	20648	syntrophin, acidic 1	0.35025	7.78413	5.63285	1.48131e-05	0.0114066	3.18158
Eif1	20918	eukaryotic translation initiation factor 1	0.424865	9.0817	5.58845	1.6389e-05	0.0114066	3.09118
Dnmt1	13433	DNA methyltransferase (cytosine-5) 1	-0.700891	3.42698	-5.56931	1.712e-05	0.0114066	3.08141
Gstm1	14862	glutathione S-transferase, mu 1	0.395892	7.07527	5.56509	1.72856e-05	0.0114066	3.02913
Pkdcc	106522	protein kinase domain containing, cytoplasmic	0.415803	6.75073	5.56083	1.74544e-05	0.0114066	3.02059
1810041L15Rik	NA	NA	-0.891941	1.27933	-5.5554	1.76724e-05	0.0114066	2.99121
Rtn2	20167	reticulon 2 (Z-band associated protein)	0.438013	9.78973	5.48203	2.09001e-05	0.0123242	2.8637
Plekhb1	27276	pleckstrin homology domain containing, family B (evectins) member 1	0.420204	6.39552	5.44703	2.26459e-05	0.0123242	2.76937
Scd1	20249	stearoyl-Coenzyme A desaturase 1	1.10782	7.95003	6.06715	2.40965e-05	0.0123242	2.88777
Ifi44	99899	interferon-induced protein 44	-1.28947	0.36521	-5.38817	2.59238e-05	0.0123242	1.52961
Tnfrsf19	29820	tumor necrosis factor receptor superfamily, member 19	0.517127	4.61689	5.38039	2.63919e-05	0.0123242	2.65462
Col4a5	12830	collagen, type IV, alpha 5	-0.649285	2.33596	-5.37904	2.64741e-05	0.0123242	2.64494
Crybg3	224273	beta-gamma crystallin domain containing 3	-0.380067	4.62913	-5.37147	2.6939e-05	0.0123242	2.6488
Myl4	17896	myosin, light polypeptide 4	-0.572301	5.04384	-5.41067	2.73758e-05	0.0123242	2.59797
Sepw1	NA	NA	0.464077	10.167	5.34305	2.87609e-05	0.0123242	2.5571
Tm6sf1	107769	transmembrane 6 superfamily member 1	-0.829349	2.62762	-5.34182	2.88427e-05	0.0123242	2.54776
Capn6	12338	calpain 6	-0.919409	1.73335	-5.33063	2.95957e-05	0.0123242	2.33164
Man2b1	17159	mannosidase 2, alpha B1	-0.523985	4.20603	-5.275	3.36496e-05	0.013221	2.43289
Aldh1b1	72535	aldehyde dehydrogenase 1 family, member B1	-1.44992	-0.0181526	-5.2731	3.37976e-05	0.013221	0.844065
Gbp7	229900	guanylate binding protein 7	-0.734026	3.53121	-5.23585	3.68379e-05	0.0138296	2.35822
Tspan8	216350	tetraspanin 8	0.452559	6.27293	5.22819	3.74961e-05	0.0138296	2.27863
Smox	228608	spermine oxidase	0.61513	8.41168	5.31026	4.01819e-05	0.0144085	2.25113
Lipa	16889	lysosomal acid lipase A	-0.878901	3.38012	-5.35808	4.25124e-05	0.0148322	2.28191
Galnt5	241391	polypeptide N-acetylgalactosaminyltransferase 5	-0.930654	0.881126	-5.12936	4.71525e-05	0.0160182	1.88158
Ctxn3	629147	cortexin 3	0.597342	6.78141	5.20554	5.02197e-05	0.0166155	2.0313
Vash1	238328	vasohibin 1	-1.187	1.57545	-5.08289	5.25321e-05	0.0166155	1.69133
Tusc5	NA	NA	0.879719	1.55774	5.07589	5.33946e-05	0.0166155	1.5807
Sorcs2	81840	sortilin-related VPS10 domain containing receptor 2	-0.91244	1.06807	-5.07058	5.40591e-05	0.0166155	1.65159
Gm16170	100861855	predicted gene 16170	-0.741421	2.29121	-4.97349	6.77914e-05	0.0190773	1.72332
Chrng	11449	cholinergic receptor, nicotinic, gamma polypeptide	-1.42542	-0.258429	-5.0984	6.91044e-05	0.0190773	1.52885
Irf7	54123	interferon regulatory factor 7	-1.11596	2.49616	-5.11781	6.92523e-05	0.0190773	1.76464
Col1a2	12843	collagen, type I, alpha 2	-0.728105	7.59165	-5.22144	7.01369e-05	0.0190773	1.7687
Fam63a	NA	NA	0.382954	5.39674	4.95806	7.02784e-05	0.0190773	1.68637
Syngr2	20973	synaptogyrin 2	0.300111	7.37881	4.95407	7.09357e-05	0.0190773	1.6594
Tmem160	69094	transmembrane protein 160	0.545482	4.28232	4.92666	7.56303e-05	0.0192276	1.6742
B230118H07Rik	68170	RIKEN cDNA B230118H07 gene	0.397098	6.24745	4.92079	7.66755e-05	0.0192276	1.58596
Angptl2	26360	angiopoietin-like 2	-0.440329	5.9695	-4.90622	7.93332e-05	0.0192276	1.54933
Amy1	11722	amylase 1, salivary	0.441328	5.74694	4.9027	7.99905e-05	0.0192276	1.55426
Polr2g	67710	polymerase (RNA) II (DNA directed) polypeptide G	0.366106	4.99797	4.8979	8.08937e-05	0.0192276	1.56693
Grb10	14783	growth factor receptor bound protein 10	-0.357501	5.27336	-4.88509	8.33556e-05	0.0192276	1.51478
Prss23	76453	protease, serine 23	-0.394897	5.62367	-4.88351	8.36658e-05	0.0192276	1.50538
Chrnd	11447	cholinergic receptor, nicotinic, delta polypeptide	-0.740443	2.15132	-4.87951	8.44524e-05	0.0192276	1.57102
Nav2	78286	neuron navigator 2	-0.570383	4.17792	-4.87725	8.48998e-05	0.0192276	1.55703
Pam16	66449	presequence translocase-asssociated motor 16 homolog (S. cerevisiae)	0.482668	4.3883	4.84694	9.11475e-05	0.0194912	1.4882
Thumpd1	233802	THUMP domain containing 1	0.340937	5.00403	4.84673	9.11934e-05	0.0194912	1.45374
Ing2	69260	inhibitor of growth family, member 2	0.498789	4.02387	4.82448	9.60758e-05	0.0194912	1.45385
C1qtnf3	81799	C1q and tumor necrosis factor related protein 3	-1.25628	0.914375	-4.94296	9.72366e-05	0.0194912	1.3489
Cdkn2aipnl	52626	CDKN2A interacting protein N-terminal like	0.519549	4.70801	4.81641	9.7912e-05	0.0194912	1.41724
Myoz1	59011	myozenin 1	0.41954	11.2981	4.81362	9.85544e-05	0.0194912	1.3832
Riiad1	66353	regulatory subunit of type II PKA R-subunit (RIIa) domain containing 1	0.670531	2.9144	4.79834	0.000102152	0.0194912	1.42257
E2f2	242705	E2F transcription factor 2	-0.701059	1.44928	-4.79776	0.000102292	0.0194912	1.38151
Tspan18	241556	tetraspanin 18	-1.18663	0.993231	-4.79424	0.000103141	0.0194912	0.978025
Vcpip1	70675	valosin containing protein (p97)/p47 complex interacting protein 1	-0.373575	4.00577	-4.78539	0.000105305	0.0194912	1.37675
Asb5	76294	ankyrin repeat and SOCs box-containing 5	0.435896	7.72169	4.77394	0.000108176	0.0194912	1.25102
Emilin1	100952	elastin microfibril interfacer 1	-0.879525	2.80936	-4.857	0.000108701	0.0194912	1.38509
Tnni2	21953	troponin I, skeletal, fast 2	0.444335	13.5187	4.7686	0.000109539	0.0194912	1.30647
Col18a1	12822	collagen, type XVIII, alpha 1	-0.549787	3.2777	-4.76614	0.000110175	0.0194912	1.34418
Ppfia4	68507	protein tyrosine phosphatase, receptor type, f polypeptide (PTPRF), interacting protein (liprin), alpha 4	-0.871661	1.64371	-4.78104	0.000110258	0.0194912	1.33029
Tet1	52463	tet methylcytosine dioxygenase 1	-0.796441	1.34198	-4.7605	0.000111644	0.0194912	1.15192
Racgap1	26934	Rac GTPase-activating protein 1	-1.27652	1.07317	-4.75875	0.00011304	0.0194912	0.963805
Vav2	22325	vav 2 oncogene	-0.746605	2.2248	-4.73119	0.000119606	0.0194912	1.20803
Art3	109979	ADP-ribosyltransferase 3	0.477073	7.39721	4.73031	0.000121558	0.0194912	1.14012
Mob2	101513	MOB kinase activator 2	0.340391	5.59525	4.72388	0.000121678	0.0194912	1.1508
Ddrgk1	77006	DDRGK domain containing 1	0.328812	6.41457	4.71655	0.000123793	0.0194912	1.1196
R3hdm4	109284	R3H domain containing 4	0.265584	6.41498	4.71655	0.000123793	0.0194912	1.11831
Osgep	66246	O-sialoglycoprotein endopeptidase	0.315697	5.17549	4.71165	0.000125227	0.0194912	1.13956
Atf4	11911	activating transcription factor 4	0.416055	7.46331	4.71141	0.000125298	0.0194912	1.10755
Tmem132a	98170	transmembrane protein 132A	-1.04218	1.38794	-4.71127	0.000125341	0.0194912	0.996115
Cyfip2	76884	cytoplasmic FMR1 interacting protein 2	-0.600575	1.36306	-4.70966	0.000125816	0.0194912	1.2256
Trim7	94089	tripartite motif-containing 7	-0.369428	5.64713	-4.70624	0.000126831	0.0194912	1.10597
Slc30a2	230810	solute carrier family 30 (zinc transporter), member 2	0.546287	5.65574	4.74906	0.000129575	0.0196787	1.12322
Col1a1	12842	collagen, type I, alpha 1	-0.935294	6.84563	-5.13367	0.000132709	0.019844	1.21991
Zcrb1	67197	zinc finger CCHC-type and RNA binding motif 1	0.450009	6.08716	4.6837	0.000133738	0.019844	1.04874
2700060E02Rik	NA	NA	0.386189	6.92937	4.65369	0.000143528	0.0206148	0.974695
Tnnt2	21956	troponin T2, cardiac	-0.849688	3.15262	-4.92653	0.000143926	0.0206148	1.1496
Ube2b	22210	ubiquitin-conjugating enzyme E2B	0.362046	8.9572	4.64982	0.000144842	0.0206148	0.979656
Dnph1	381101	2'-deoxynucleoside 5'-phosphate N-hydrolase 1	0.667093	2.23793	4.64842	0.000145321	0.0206148	0.971388
Aldh1a1	11668	aldehyde dehydrogenase family 1, subfamily A1	0.477069	7.18222	4.65192	0.000149547	0.0209837	0.941979
Srgap3	259302	SLIT-ROBO Rho GTPase activating protein 3	-0.561412	1.29274	-4.62275	0.000154379	0.0210921	0.987704
Fam134b	NA	NA	0.461174	7.35893	4.62333	0.000154664	0.0210921	0.904096
Gstm5	14866	glutathione S-transferase, mu 5	0.450817	5.71817	4.62045	0.000155221	0.0210921	0.917671
Col26a1	140709	collagen, type XXVI, alpha 1	-1.44408	-0.290857	-4.61159	0.000158493	0.0213123	0.128708
Ly9	17085	lymphocyte antigen 9	-1.3031	-0.704267	-4.57694	0.000171987	0.022774	0.33551
Anapc5	59008	anaphase-promoting complex subunit 5	0.298565	9.17155	4.57471	0.000172891	0.022774	0.812101
Slc41a1	98396	solute carrier family 41, member 1	-0.32543	6.25941	-4.56903	0.000175224	0.0228482	0.785222
Il17ra	16172	interleukin 17 receptor A	-0.593044	1.90133	-4.56269	0.000177864	0.0229605	0.887734
Uxt	22294	ubiquitously expressed prefoldin like chaperone	0.491958	3.59636	4.54866	0.00018385	0.0232934	0.868422
Fgd3	30938	FYVE, RhoGEF and PH domain containing 3	-0.858204	1.69546	-4.54501	0.000185439	0.0232934	0.791723
Pde7b	29863	phosphodiesterase 7B	-0.423764	4.75414	-4.54406	0.000185856	0.0232934	0.793688
Ndufb4	68194	NADH:ubiquinone oxidoreductase subunit B4	0.428278	7.09934	4.52428	0.000194739	0.0241719	0.67928
Itgav	16410	integrin alpha V	-0.321029	4.9351	-4.51927	0.000197054	0.0242264	0.713754
Ccdc107	622404	coiled-coil domain containing 107	0.478811	4.17417	4.51391	0.000199563	0.0243034	0.754992
Snrpd2	107686	small nuclear ribonucleoprotein D2	0.347858	5.41576	4.50111	0.00020569	0.0246675	0.649786
Sbk2	381836	SH3-binding domain kinase family, member 2	0.754568	7.3251	4.79712	0.000209714	0.0246675	0.733384
Adamts14	237360	a disintegrin-like and metallopeptidase (reprolysin type) with thrombospondin type 1 motif, 14	-0.966784	1.02642	-4.49259	0.000209871	0.0246675	0.579078
Ifrd1	15982	interferon-related developmental regulator 1	0.45582	5.31847	4.49193	0.000210197	0.0246675	0.643021
Myo1g	246177	myosin IG	-1.00203	1.05413	-4.47918	0.000216625	0.0246906	0.599803
Rnf44	105239	ring finger protein 44	-0.385004	4.76537	-4.4771	0.000217688	0.0246906	0.63531
9630033F20Rik	NA	NA	0.472863	7.13422	4.50301	0.00021782	0.0246906	0.582475
Cdh2	12558	cadherin 2	-1.03074	0.253751	-4.4747	0.000218928	0.0246906	0.171903
Arl4a	11861	ADP-ribosylation factor-like 4A	0.463174	4.90667	4.47271	0.000219956	0.0246906	0.624543
Slfn5	327978	schlafen 5	-0.38574	4.067	-4.46061	0.000226338	0.0249327	0.638415
Smim19	102032	small integral membrane protein 19	0.369684	4.97648	4.45954	0.00022691	0.0249327	0.578618
Prmt2	15468	protein arginine N-methyltransferase 2	-0.551938	2.3846	-4.45467	0.000229538	0.0249327	0.678858
Dpp3	75221	dipeptidylpeptidase 3	-0.392395	4.64872	-4.45411	0.000229839	0.0249327	0.5795
Psenen	66340	presenilin enhancer gamma secretase subunit	0.312071	5.32025	4.44724	0.000233603	0.0251298	0.53159
Ypel3	66090	yippee like 3	0.327502	5.65018	4.43258	0.000241839	0.0256215	0.478773
Ramp1	51801	receptor (calcitonin) activity modifying protein 1	0.472485	5.59479	4.45084	0.000242143	0.0256215	0.490892
Gorasp1	74498	golgi reassembly stacking protein 1	-0.386513	3.90442	-4.41591	0.000251558	0.0260425	0.556001
Serpinb6a	20719	serine (or cysteine) peptidase inhibitor, clade B, member 6a	0.404357	8.85583	4.41581	0.000251614	0.0260425	0.453734
Prdm16	70673	PR domain containing 16	-0.665659	1.66361	-4.4129	0.000253356	0.0260425	0.407405
Cacna1a	12286	calcium channel, voltage-dependent, P/Q type, alpha 1A subunit	-1.05474	1.44313	-4.4115	0.000254192	0.0260425	0.355132
Actr3b	242894	ARP3 actin-related protein 3B	0.592809	3.88895	4.40528	0.000257961	0.0261631	0.573052
Sparc	20692	secreted acidic cysteine rich glycoprotein	-0.440567	8.24547	-4.40265	0.00025957	0.0261631	0.412993
Iscu	66383	iron-sulfur cluster assembly enzyme	0.360028	6.22585	4.3996	0.000261449	0.0261631	0.396098
Lias	79464	lipoic acid synthetase	0.3197	5.56652	4.39275	0.000265716	0.0263856	0.397145
Gorasp2	70231	golgi reassembly stacking protein 2	0.257302	6.39042	4.38538	0.00027039	0.0266141	0.362286
Gpc4	14735	glypican 4	-0.497714	4.09052	-4.38174	0.000272727	0.0266141	0.458057
Clec2d	93694	C-type lectin domain family 2, member d	0.558932	6.41041	4.49377	0.000279329	0.0266141	0.386817
Gm15675	105246705	predicted gene 15675	0.492703	4.49586	4.38685	0.000281251	0.0266141	0.37787
Cuta	67675	cutA divalent cation tolerance homolog	0.374251	5.68145	4.3683	0.000281533	0.0266141	0.335107
Arhgap25	232201	Rho GTPase activating protein 25	-0.942484	1.02538	-4.36525	0.000283573	0.0266141	0.353117
Hdgf	15191	heparin binding growth factor	0.284123	8.19537	4.36231	0.000285551	0.0266141	0.316407
Tubb2b	73710	tubulin, beta 2B class IIB	-1.0084	2.83081	-4.61315	0.000286465	0.0266141	0.550005
Chst15	77590	carbohydrate sulfotransferase 15	-0.500596	2.66486	-4.35883	0.000287913	0.0266141	0.474503
Cox8b	12869	cytochrome c oxidase subunit 8B	0.440429	8.68241	4.35794	0.000288633	0.0266141	0.310132
Gm12224	100503752	predicted gene 12224	0.45203	3.88204	4.34541	0.000297201	0.0272097	0.416633
Sec62	69276	SEC62 homolog (S. cerevisiae)	0.2861	6.04724	4.34143	0.00030001	0.0272735	0.267169
Pcdh17	219228	protocadherin 17	-0.939074	0.689016	-4.33763	0.000302721	0.0273274	0.10542
Incenp	16319	inner centromere protein	-0.877085	1.23336	-4.33157	0.00030709	0.0274116	0.235416
Drap1	66556	Dr1 associated protein 1 (negative cofactor 2 alpha)	0.304454	8.31647	4.33023	0.00030807	0.0274116	0.244038
Six2	20472	sine oculis-related homeobox 2	0.612711	3.1844	4.32755	0.000310024	0.0274116	0.4063
Fam115a	NA	NA	-0.481364	3.26956	-4.32418	0.000312505	0.0274431	0.363437
Ank2	109676	ankyrin 2, brain	-0.451548	5.42002	-4.31856	0.000322313	0.0278562	0.215587
Tomm20	67952	translocase of outer mitochondrial membrane 20	0.30555	6.37591	4.30968	0.000323416	0.0278562	0.191529
Ap4s1	11782	adaptor-related protein complex AP-4, sigma 1	0.398812	5.68911	4.3091	0.000323862	0.0278562	0.204262
Slc29a3	71279	solute carrier family 29 (nucleoside transporters), member 3	-0.804271	2.02402	-4.30292	0.000328635	0.0278562	0.326151
Pvalb	19293	parvalbumin	0.613065	13.701	4.3883	0.000332366	0.0278562	0.290752
Cystm1	66060	cysteine-rich transmembrane module containing 1	0.265273	7.21144	4.29801	0.00033247	0.0278562	0.162707
Plxnd1	67784	plexin D1	-0.371553	5.72307	-4.29624	0.000333866	0.0278562	0.171545
Fhod3	225288	formin homology 2 domain containing 3	-0.333841	5.8068	-4.29417	0.00033551	0.0278562	0.172025
Tubb2a	22151	tubulin, beta 2A class IIA	-0.6809	3.62683	-4.40302	0.00033663	0.0278562	0.314288
0610011F06Rik	NA	NA	0.336411	4.26114	4.28561	0.000342377	0.0281512	0.23206
Pdgfa	18590	platelet derived growth factor, alpha	0.397525	4.62959	4.27818	0.000348452	0.0282396	0.184833
Pithd1	66193	PITH (C-terminal proteasome-interacting domain of thioredoxin-like) domain containing 1	0.315326	4.97799	4.27699	0.000349429	0.0282396	0.165526
Fkbp10	14230	FK506 binding protein 10	-0.599937	2.66304	-4.27474	0.000351298	0.0282396	0.28766
Bccip	66165	BRCA2 and CDKN1A interacting protein	0.311778	6.08301	4.27365	0.000352202	0.0282396	0.115225
Lrp5	16973	low density lipoprotein receptor-related protein 5	-0.493637	4.29777	-4.26671	0.000358039	0.0284284	0.207671
Ppp2r5a	226849	protein phosphatase 2, regulatory subunit B', alpha	0.280916	6.43534	4.26562	0.000358961	0.0284284	0.0892735
P2rx7	18439	purinergic receptor P2X, ligand-gated ion channel, 7	-0.577645	1.89339	-4.25443	0.000368603	0.0286014	0.236527
Bsg	12215	basigin	0.319804	9.19984	4.2535	0.000369414	0.0286014	0.0828833
Igfbp7	29817	insulin-like growth factor binding protein 7	-0.417936	5.25524	-4.25288	0.000369958	0.0286014	0.0824271
Gm5860	545641	predicted gene 5860	0.679631	2.89369	4.25177	0.000370933	0.0286014	0.237109
Cacng6	54378	calcium channel, voltage-dependent, gamma subunit 6	0.363286	7.36282	4.24834	0.000373957	0.0286014	0.0493279
Hdac9	79221	histone deacetylase 9	-0.572936	3.06861	-4.24593	0.000376088	0.0286014	0.222471
Cd109	235505	CD109 antigen	-0.653077	1.61329	-4.24259	0.000379075	0.0286014	0.211236
Frzb	20378	frizzled-related protein	-1.00422	1.66438	-4.24254	0.000379126	0.0286014	-0.184606
Zranb1	360216	zinc finger, RAN-binding domain containing 1	0.461078	6.92503	4.27773	0.000381086	0.0286014	0.0482538
Spg11	214585	SPG11, spatacsin vesicle trafficking associated	-0.532529	2.95182	-4.23171	0.000388973	0.0290246	0.198242
Gm28933	NA	NA	0.394732	5.80126	4.22791	0.000392485	0.0291	0.0146952
4933434E20Rik	99650	RIKEN cDNA 4933434E20 gene	0.347723	6.25423	4.22428	0.000395875	0.0291	-0.00180406
Atp5l	27425	ATP synthase, H+ transporting, mitochondrial F0 complex, subunit G	0.406974	8.98636	4.2222	0.00039783	0.0291	0.00621717
Bcdin3d	75284	BCDIN3 domain containing	0.516188	2.59775	4.21984	0.000400055	0.0291	0.173478
Anks1	224650	ankyrin repeat and SAM domain containing 1	-0.48919	3.91523	-4.2146	0.000405051	0.0291	0.107259
Slc38a10	72055	solute carrier family 38, member 10	-0.316619	5.72028	-4.21297	0.000406612	0.0291	-0.0192462
2010320M18Rik	72093	RIKEN cDNA 2010320M18 gene	0.463306	3.65628	4.21176	0.000407778	0.0291	0.125475
Mfap2	17150	microfibrillar-associated protein 2	-0.639845	1.3863	-4.21152	0.000408017	0.0291	0.121245
Ccnd1	12443	cyclin D1	-1.16419	2.82038	-4.46185	0.00041301	0.0292491	0.226971
Ncoa2	17978	nuclear receptor coactivator 2	-0.362605	4.57484	-4.20471	0.00041464	0.0292491	0.0313871
Slc25a28	246696	solute carrier family 25, member 28	0.338188	4.54218	4.19932	0.000419967	0.0294085	0.0363917
Abracl	73112	ABRA C-terminal like	-0.796333	1.73893	-4.1978	0.000421484	0.0294085	0.105391
Gfod1	328232	glucose-fructose oxidoreductase domain containing 1	-0.545946	2.56791	-4.19555	0.000423733	0.0294085	0.125345
Gstp1	14870	glutathione S-transferase, pi 1	0.272186	7.45049	4.18994	0.000429405	0.0295042	-0.0825852
Mpdz	17475	multiple PDZ domain protein	-0.323549	6.15952	-4.18966	0.000429684	0.0295042	-0.0810356
Zak	NA	NA	0.258274	8.30795	4.18633	0.000433091	0.0295176	-0.0840374
Daam2	76441	dishevelled associated activator of morphogenesis 2	-0.511738	2.40644	-4.18446	0.000435006	0.0295176	0.101751
Dhrs7b	216820	dehydrogenase/reductase (SDR family) member 7B	0.368885	4.70815	4.18279	0.000436738	0.0295176	-0.0275122
Ilkap	67444	integrin-linked kinase-associated serine/threonine phosphatase 2C	0.304347	5.2982	4.17794	0.000441781	0.029569	-0.0778301
Apopt1	68020	apoptogenic, mitochondrial 1	0.379812	4.6251	4.17765	0.000442081	0.029569	-0.0300327
Zfp385b	241494	zinc finger protein 385B	-0.869465	1.44695	-4.17538	0.000447386	0.0297696	0.0483819
Gatm	67092	glycine amidinotransferase (L-arginine:glycine amidinotransferase)	-0.76462	3.41755	-4.34278	0.000453361	0.0299633	0.0644343
Maged1	94275	melanoma antigen, family D, 1	-0.36729	5.09424	-4.16187	0.000458911	0.0299633	-0.126022
Zscan18	232875	zinc finger and SCAN domain containing 18	-0.968976	0.899476	-4.16182	0.000458968	0.0299633	-0.124753
Rbx1	56438	ring-box 1	0.314727	6.3588	4.16125	0.000459581	0.0299633	-0.149772
Lbh	77889	limb-bud and heart	-0.443971	3.57104	-4.15893	0.000462114	0.0299771	-0.0185193
Adamts2	216725	a disintegrin-like and metallopeptidase (reprolysin type) with thrombospondin type 1 motif, 2	-0.394583	4.29205	-4.14867	0.00047348	0.0305607	-0.108107
Rorc	19885	RAR-related orphan receptor gamma	0.311796	6.24634	4.14448	0.000478197	0.0307117	-0.181915
Rab12	19328	RAB12, member RAS oncogene family	0.30133	7.55662	4.14103	0.000482127	0.0308108	-0.195239
Glg1	20340	golgi apparatus protein 1	-0.330452	5.65689	-4.138	0.0004856	0.0308798	-0.192257
Rab27b	80718	RAB27B, member RAS oncogene family	-0.673304	0.984046	-4.13285	0.000491558	0.0310867	-0.074611
Mdga1	74762	MAM domain containing glycosylphosphatidylinositol anchor 1	-0.468574	4.23932	-4.13104	0.000493669	0.0310867	-0.136877
Dusp23	68440	dual specificity phosphatase 23	0.320008	4.78821	4.12679	0.000498662	0.0312487	-0.169313
Cuedc2	67116	CUE domain containing 2	0.282732	5.74364	4.12166	0.000504747	0.0314772	-0.230851
Pnmal2	434128	PNMA-like 2	-1.01973	0.343126	-4.11676	0.000510638	0.0316915	-0.261053
Bub1b	12236	BUB1B, mitotic checkpoint serine/threonine kinase	-1.80988	-0.462754	-4.15717	0.000513796	0.0317349	-0.780667
Polr2k	17749	polymerase (RNA) II (DNA directed) polypeptide K	0.359348	4.84156	4.11014	0.000518708	0.0318305	-0.199735
Naa38	78304	N(alpha)-acetyltransferase 38, NatC auxiliary subunit	0.419098	4.10362	4.10776	0.000521644	0.0318305	-0.138914
3110057O12Rik	NA	NA	-0.616167	3.43878	-4.13035	0.000523105	0.0318305	-0.0928374
Rnf111	93836	ring finger 111	-0.420741	3.34192	-4.10488	0.000525207	0.0318305	-0.0959923
Vash2	226841	vasohibin 2	-1.0068	1.49689	-4.15295	0.000527688	0.0318314	-0.0973934
Il2rg	16186	interleukin 2 receptor, gamma chain	-1.07874	0.231019	-4.09934	0.000532137	0.0319505	-0.431927
Nmd3	97112	NMD3 ribosome export adaptor	0.356496	4.43918	4.09729	0.000534733	0.0319577	-0.200226
Fads6	328035	fatty acid desaturase domain family, member 6	-0.533149	3.83532	-4.08766	0.000547063	0.0325439	-0.122094
Fxyd1	56188	FXYD domain-containing ion transport regulator 1	0.364102	8.14372	4.07998	0.000557104	0.0326963	-0.327684
Ttll1	319953	tubulin tyrosine ligase-like 1	-0.692874	2.24492	-4.07783	0.000559936	0.0326963	-0.12516
Ntn4	57764	netrin 4	-0.558713	3.64114	-4.09905	0.000562737	0.0326963	-0.195209
Thap11	59016	THAP domain containing 11	0.282052	4.4074	4.07362	0.000565552	0.0326963	-0.258019
Cd9	12527	CD9 antigen	-0.41155	4.25688	-4.07107	0.000568975	0.0326963	-0.270684
Imp3	102462	IMP3, U3 small nucleolar ribonucleoprotein	0.427564	4.55854	4.06874	0.00057212	0.0326963	-0.273164
Fam131a	78408	family with sequence similarity 131, member A	0.453822	6.56733	4.10676	0.000577543	0.0326963	-0.348772
2002-03-01	NA	NA	0.376232	5.64914	4.06329	0.000579557	0.0326963	-0.355926
Tmem11	216821	transmembrane protein 11	0.29349	5.38991	4.06235	0.000580845	0.0326963	-0.347562
Naa10	56292	N(alpha)-acetyltransferase 10, NatA catalytic subunit	0.395604	3.8896	4.06212	0.000581165	0.0326963	-0.235645
Mxra8	74761	matrix-remodelling associated 8	-0.32985	4.7764	-4.05879	0.000585761	0.0326963	-0.356206
Myog	17928	myogenin	-0.529401	3.08477	-4.07323	0.000586604	0.0326963	-0.249885
Igf2r	16004	insulin-like growth factor 2 receptor	-0.336064	6.4983	-4.05744	0.000587636	0.0326963	-0.388114
Pfdn5	56612	prefoldin 5	0.340521	6.71704	4.05642	0.000589049	0.0326963	-0.389842
Mtss1	211401	MTSS I-BAR domain containing 1	-0.357884	4.44806	-4.05573	0.000590011	0.0326963	-0.290312
Ndrg2	29811	N-myc downstream regulated gene 2	0.259241	11.0076	4.05564	0.000590149	0.0326963	-0.338779
Rab2a	59021	RAB2A, member RAS oncogene family	0.315146	7.93092	4.04642	0.000603167	0.0332747	-0.407061
Iqsec3	243621	IQ motif and Sec7 domain 3	-0.995881	1.33174	-4.04789	0.000617012	0.0338937	-0.286848
Adra1a	11549	adrenergic receptor, alpha 1a	-0.985612	0.444382	-4.02799	0.000630062	0.0344638	-0.670716
Nin	18080	ninein	-0.333526	4.96128	-4.02599	0.000633054	0.0344814	-0.391502
Ak6	102216272	adenylate kinase 6	0.397122	4.56738	4.02122	0.000640242	0.0347264	-0.375207
Tyk2	54721	tyrosine kinase 2	-0.365957	3.8569	-4.01886	0.000643825	0.0347289	-0.344038
H2-T23	15040	histocompatibility 2, T region locus 23	-0.462417	4.04672	-4.01764	0.000645688	0.0347289	-0.36846
Zfhx2	239102	zinc finger homeobox 2	-0.640483	2.52246	-4.01521	0.000649411	0.0347289	-0.258901
Ufc1	66155	ubiquitin-fold modifier conjugating enzyme 1	0.280213	6.2765	4.01414	0.00065105	0.0347289	-0.482239
Crip3	114570	cysteine-rich protein 3	0.986474	1.91082	4.03879	0.000654319	0.034749	-0.308957
Alyref	21681	Aly/REF export factor	0.329365	3.86814	4.01042	0.000656809	0.034749	-0.351674
Gm12185	620913	predicted gene 12185	-0.761561	1.8418	-4.02191	0.000661627	0.034861	-0.26877
Abcg1	11307	ATP binding cassette subfamily G member 1	-1.27766	0.987694	-4.10408	0.000664437	0.0348667	-0.360763
Plxna1	18844	plexin A1	-0.412781	4.52711	-3.99719	0.000677694	0.0352051	-0.442743
Dusp13	27389	dual specificity phosphatase 13	0.302736	7.04837	3.99684	0.000678253	0.0352051	-0.525453
Skp1a	21402	S-phase kinase-associated protein 1A	0.285651	7.79467	3.99457	0.00068191	0.0352051	-0.526247
Casc4	319996	cancer susceptibility candidate 4	-0.543606	3.15404	-3.99166	0.000686616	0.0352051	-0.333389
Igdcc4	56741	immunoglobulin superfamily, DCC subclass, member 4	-0.358568	5.67019	-3.99054	0.000688449	0.0352051	-0.53265
Vamp8	22320	vesicle-associated membrane protein 8	0.336106	5.35405	3.99035	0.000688753	0.0352051	-0.509562
Tceal8	66684	transcription elongation factor A (SII)-like 8	-0.350216	3.82522	-3.98874	0.000691388	0.0352051	-0.418763
Nabp2	69917	nucleic acid binding protein 2	0.337792	4.90499	3.98692	0.000694374	0.0352051	-0.486625
Ccnd2	12444	cyclin D2	-0.402825	3.29905	-3.98627	0.00069543	0.0352051	-0.350437
Arhgap32	330914	Rho GTPase activating protein 32	-0.419415	2.71162	-3.9837	0.000699675	0.0352817	-0.330631
Asah2	54447	N-acylsphingosine amidohydrolase 2	-0.508506	2.78696	-3.98062	0.000704798	0.0353106	-0.33505
Gpx4	625249	glutathione peroxidase 4	0.425487	8.27587	3.99872	0.000705719	0.0353106	-0.544131
Tmbim4	68212	transmembrane BAX inhibitor motif containing 4	0.331762	5.2315	3.97223	0.000718919	0.0358321	-0.549066
Fabp4	11770	fatty acid binding protein 4, adipocyte	0.405669	8.00601	3.97384	0.000726485	0.0360617	-0.581772
Pxdn	69675	peroxidasin	-0.488532	4.63531	-4.00297	0.000733794	0.0360617	-0.517272
Fis1	66437	fission, mitochondrial 1	0.348686	6.88019	3.96233	0.000735968	0.0360617	-0.604034
Cmas	12764	cytidine monophospho-N-acetylneuraminic acid synthetase	0.285476	4.97777	3.96176	0.000736948	0.0360617	-0.561214
Apoc1	11812	apolipoprotein C-I	1.11129	0.553421	3.96145	0.000737493	0.0360617	-0.629423
Gps1	209318	G protein pathway suppressor 1	0.231099	5.95993	3.95805	0.000743451	0.0361048	-0.606098
Hvcn1	74096	hydrogen voltage-gated channel 1	-0.705219	1.14452	-3.95775	0.000743968	0.0361048	-0.434639
Saraf	67887	store-operated calcium entry-associated regulatory factor	0.246224	7.55924	3.95542	0.00074808	0.0361613	-0.616144
Park7	57320	Parkinson disease (autosomal recessive, early onset) 7	0.373152	9.01355	3.95393	0.000750735	0.0361613	-0.603823
Upf3b	68134	UPF3 regulator of nonsense transcripts homolog B (yeast)	0.339243	4.33958	3.95095	0.000756037	0.0362814	-0.533381
Zfp639	67778	zinc finger protein 639	0.310623	4.89768	3.94858	0.000760281	0.0363499	-0.567087
Eif3j1	78655	eukaryotic translation initiation factor 3, subunit J1	0.25547	7.27184	3.94342	0.000769633	0.036622	-0.646255
Aim2	383619	absent in melanoma 2	-0.860807	-0.162101	-3.94231	0.000771647	0.036622	-0.79167
Stam2	56324	signal transducing adaptor molecule (SH3 domain and ITAM motif) 2	-0.402234	3.55959	-3.93697	0.000781455	0.0368275	-0.493518
Tanc1	66860	tetratricopeptide repeat, ankyrin repeat and coiled-coil containing 1	-0.30898	3.47358	-3.93465	0.000785748	0.0368275	-0.498417
Tnrc18	231861	trinucleotide repeat containing 18	-0.522293	3.31254	-3.93432	0.000786364	0.0368275	-0.454734
Utrn	22288	utrophin	-0.379427	4.71353	-3.93377	0.000787387	0.0368275	-0.601765
Atl2	56298	atlastin GTPase 2	0.368507	7.8509	3.92902	0.000796289	0.037027	-0.674617
Casq2	12373	calsequestrin 2	-0.991232	5.72043	-4.30702	0.00079739	0.037027	-0.489116
Nhlrc1	105193	NHL repeat containing 1	0.369436	3.0176	3.9247	0.000804454	0.0371643	-0.464115
Hmgxb4	70823	HMG box domain containing 4	-0.452809	3.03286	-3.92384	0.000806105	0.0371643	-0.465148
Cisd3	217149	CDGSH iron sulfur domain 3	0.340872	5.14062	3.92076	0.000811985	0.0371934	-0.663035
Tekt1	21689	tektin 1	0.866652	1.85025	3.92034	0.000812795	0.0371934	-0.548327
Gde1	56209	glycerophosphodiester phosphodiesterase 1	0.258853	5.75406	3.916	0.000821178	0.0371934	-0.691984
Cib2	56506	calcium and integrin binding family member 2	0.320184	6.79637	3.91515	0.000822839	0.0371934	-0.710814
Orai2	269717	ORAI calcium release-activated calcium modulator 2	-0.598291	0.705125	-3.91342	0.000826202	0.0371934	-0.532849
2410004N09Rik	NA	NA	0.850121	0.898391	3.91313	0.000826764	0.0371934	-0.761122
Nucks1	98415	nuclear casein kinase and cyclin-dependent kinase substrate 1	0.266456	6.46572	3.91284	0.000827342	0.0371934	-0.715882
Vdac3	22335	voltage-dependent anion channel 3	0.31721	8.83206	3.91159	0.000829784	0.0371934	-0.703923
Palld	72333	palladin, cytoskeletal associated protein	-0.523449	5.35936	-4.00558	0.000833927	0.0372497	-0.646936
Cdc25b	12531	cell division cycle 25B	-0.702165	1.54263	-3.9073	0.000838236	0.037313	-0.510413
Lhfpl2	218454	lipoma HMGIC fusion partner-like 2	-0.697691	2.46743	-3.94875	0.000843641	0.0374246	-0.493593
Trdn	76757	triadin	0.416334	10.6201	3.90317	0.000846627	0.0374285	-0.689757
Ddx58	230073	DEAD (Asp-Glu-Ala-Asp) box polypeptide 58	-0.582798	2.4565	-3.89998	0.000852865	0.0374491	-0.50583
Tshr	22095	thyroid stimulating hormone receptor	1.30241	0.0201998	3.89997	0.000852895	0.0374491	-1.108
Prex1	277360	phosphatidylinositol-3,4,5-trisphosphate-dependent Rac exchange factor 1	-0.422804	3.82065	-3.89642	0.000860072	0.037629	-0.619143
Chchd10	103172	coiled-coil-helix-coiled-coil-helix domain containing 10	0.356453	8.09509	3.89383	0.000865365	0.037629	-0.752339
Ptges3	56351	prostaglandin E synthase 3	0.289585	5.73347	3.89273	0.000867607	0.037629	-0.748731
Chd3	216848	chromodomain helicase DNA binding protein 3	-0.444455	3.13283	-3.89222	0.000868653	0.037629	-0.565871
Adam17	11491	a disintegrin and metallopeptidase domain 17	-0.346222	4.47231	-3.88985	0.000873538	0.037714	-0.686992
Nlrc3	268857	NLR family, CARD domain containing 3	-0.910975	1.43141	-3.88723	0.00087896	0.0378217	-0.597448
9430020K01Rik	NA	NA	-0.445375	4.53432	-3.87082	0.000915932	0.0389833	-0.721968
Mta3	116871	metastasis associated 3	-0.453421	2.77894	-3.86864	0.000918447	0.0389833	-0.575806
Aimp1	13722	aminoacyl tRNA synthetase complex-interacting multifunctional protein 1	0.309617	6.31016	3.8674	0.000921133	0.0389833	-0.817418
Tnnt3	21957	troponin T3, skeletal, fast	0.335397	14.5491	3.86732	0.000921312	0.0389833	-0.70705
Eif5b	226982	eukaryotic translation initiation factor 5B	0.26318	7.04127	3.86484	0.00092671	0.0389833	-0.825296
Maf1	68877	MAF1 homolog, negative regulator of RNA polymerase III	0.229965	6.5247	3.86371	0.000929204	0.0389833	-0.827741
Rreb1	68750	ras responsive element binding protein 1	-0.366151	4.87174	-3.86261	0.000931617	0.0389833	-0.761824
Rhob	11852	ras homolog family member B	-0.385652	4.73939	-3.86211	0.000932711	0.0389833	-0.751889
Cdk2	12566	cyclin-dependent kinase 2	-0.535285	2.30362	-3.86192	0.000933135	0.0389833	-0.581971
AK157302	432732	cDNA sequence AK157302	0.305982	6.31969	3.86	0.000937372	0.0390232	-0.832904
Rabgef1	56715	RAB guanine nucleotide exchange factor (GEF) 1	0.239647	6.48618	3.85876	0.000940136	0.0390232	-0.838096
Lum	17022	lumican	-0.45064	5.05549	-3.89675	0.000945698	0.0391283	-0.796744
Atxn1l	52335	ataxin 1-like	-0.303419	4.45192	-3.84906	0.000961907	0.0393117	-0.747786
Gm12473	NA	NA	-1.66197	0.0196987	-3.84671	0.000967261	0.0393117	-1.51097
Col6a3	12835	collagen, type VI, alpha 3	-0.497184	5.68557	-3.93992	0.000968078	0.0393117	-0.81612
Atf5	107503	activating transcription factor 5	0.307707	5.5079	3.84626	0.000968294	0.0393117	-0.829358
Fat1	14107	FAT atypical cadherin 1	-0.489632	2.48073	-3.84595	0.000969014	0.0393117	-0.624861
Nos2	18126	nitric oxide synthase 2, inducible	-0.8574	1.7121	-3.84473	0.000971797	0.0393117	-0.656933
Bod1	69556	biorientation of chromosomes in cell division 1	0.310433	7.27115	3.84466	0.000971959	0.0393117	-0.870575
Pigp	56176	phosphatidylinositol glycan anchor biosynthesis, class P	0.368964	6.19157	3.84356	0.000974494	0.0393117	-0.869123
Eid1	58521	EP300 interacting inhibitor of differentiation 1	-0.304293	4.49232	-3.83299	0.000999131	0.0401424	-0.820638
Cd200r1	57781	CD200 receptor 1	-1.29559	-0.687203	-3.83072	0.00100449	0.0401424	-1.16227
Rpl38	67671	ribosomal protein L38	0.353989	6.83221	3.83067	0.00100461	0.0401424	-0.90299
Smim14	68552	small integral membrane protein 14	0.273286	5.09074	3.82944	0.00100752	0.0401424	-0.860236
Glb1l2	244757	galactosidase, beta 1-like 2	0.539833	3.31155	3.82356	0.00102163	0.040282	-0.712798
Xrcc5	22596	X-ray repair complementing defective repair in Chinese hamster cells 5	0.267642	5.07927	3.82348	0.0010218	0.040282	-0.861218
Sod1	20655	superoxide dismutase 1, soluble	0.260933	7.18586	3.82112	0.00102751	0.040282	-0.924115
Napa	108124	N-ethylmaleimide sensitive fusion protein attachment protein alpha	0.224212	6.96695	3.82068	0.00102858	0.040282	-0.924928
Mob3a	208228	MOB kinase activator 3A	-1.29096	-0.248555	-3.82059	0.00102881	0.040282	-1.16992
Kctd6	71393	potassium channel tetramerisation domain containing 6	0.4259	2.85303	3.8191	0.00103243	0.040282	-0.677823
Polr3gl	69870	polymerase (RNA) III (DNA directed) polypeptide G like	0.345671	5.67981	3.81892	0.00103287	0.040282	-0.912155
Cthrc1	68588	collagen triple helix repeat containing 1	-1.23722	-0.697909	-3.81705	0.00103744	0.0403385	-1.00711
Cd72	12517	CD72 antigen	-1.39277	-1.34021	-3.81384	0.00104534	0.0405233	-1.45678
St8sia4	20452	ST8 alpha-N-acetyl-neuraminide alpha-2,8-sialyltransferase 4	-0.550774	2.36635	-3.81071	0.00105309	0.0406012	-0.685768
Ubxn6	66530	UBX domain protein 6	0.307994	5.95349	3.81049	0.00105364	0.0406012	-0.934866
Cisd1	52637	CDGSH iron sulfur domain 1	0.310681	7.12122	3.80777	0.00106041	0.0406545	-0.954377
Ppm1e	320472	protein phosphatase 1E (PP2C domain containing)	-1.23356	-0.12691	-3.80449	0.00106865	0.0406545	-1.31424
Wbp1l	226178	WW domain binding protein 1 like	0.272865	6.25492	3.80428	0.00106919	0.0406545	-0.960791
Sdc3	20970	syndecan 3	-0.548707	4.17553	-3.86696	0.00108183	0.0406545	-0.826963
Cwc15	66070	CWC15 spliceosome-associated protein	0.270325	6.04083	3.79867	0.00108342	0.0406545	-0.968725
Hist3h2a	319162	histone cluster 3, H2a	0.702644	2.19596	3.79747	0.0010865	0.0406545	-0.716577
Ccdc94	NA	NA	-0.542029	2.17899	-3.79745	0.00108655	0.0406545	-0.724339
Mrps15	66407	mitochondrial ribosomal protein S15	0.399005	5.43688	3.80052	0.00109018	0.0406545	-0.950691
Fhl3	14201	four and a half LIM domains 3	0.392707	7.31279	3.80668	0.00109373	0.0406545	-0.977396
Cul7	66515	cullin 7	-0.466224	3.19246	-3.79421	0.00109489	0.0406545	-0.800517
Oard1	106821	O-acyl-ADP-ribose deacylase 1	0.413732	4.30896	3.79409	0.00109522	0.0406545	-0.860721
Dap3	65111	death associated protein 3	0.266798	5.84557	3.79302	0.00109797	0.0406545	-0.977299
Npnt	114249	nephronectin	-0.502313	4.80801	-3.84063	0.00110874	0.0406545	-0.886914
Mum1	NA	NA	-0.339945	4.70175	-3.78723	0.00111308	0.0406545	-0.925705
Plk4	20873	polo like kinase 4	-1.15376	-0.105553	-3.78707	0.00111349	0.0406545	-1.31292
Gal	14419	galanin	-1.76967	-0.707968	-3.87896	0.00111406	0.0406545	-1.13591
Eno1b	433182	enolase 1B, retrotransposed	-0.652553	1.29974	-3.78619	0.00111581	0.0406545	-0.773086
Ubxn1	225896	UBX domain protein 1	0.286037	7.09846	3.78478	0.00111954	0.0406545	-1.00652
Ppp2r2d	52432	protein phosphatase 2, regulatory subunit B, delta	0.287096	5.06658	3.78453	0.00112019	0.0406545	-0.946643
D8Ertd738e	101966	DNA segment, Chr 8, ERATO Doi 738, expressed	0.319601	6.31856	3.78092	0.00112976	0.0406545	-1.01391
A930003A15Rik	68162	RIKEN cDNA A930003A15 gene	-0.70645	1.14264	-3.78058	0.00113066	0.0406545	-0.759893
Zfpm2	22762	zinc finger protein, multitype 2	-0.880594	0.0254177	-3.78051	0.00113087	0.0406545	-0.940221
Plac9a	211623	placenta specific 9a	0.828472	0.975483	3.78037	0.00113124	0.0406545	-0.904598
Evl	14026	Ena-vasodilator stimulated phosphoprotein	-0.483811	1.70801	-3.77903	0.00113481	0.0406545	-0.759319
Vti1b	53612	vesicle transport through interaction with t-SNAREs 1B	0.349045	5.87919	3.77773	0.0011383	0.0406545	-1.01018
Camk2n1	66259	calcium/calmodulin-dependent protein kinase II inhibitor 1	0.552336	2.7126	3.77713	0.00113991	0.0406545	-0.765656
Sh3bgrl	56726	SH3-binding domain glutamic acid-rich protein like	-0.447549	4.04647	-3.77617	0.00114251	0.0406545	-0.899091
Rpp25l	69961	ribonuclease P/MRP 25 subunit-like	0.363827	4.68593	3.77513	0.0011453	0.0406545	-0.952532
Snrpc	20630	U1 small nuclear ribonucleoprotein C	0.294208	5.08778	3.77474	0.00114635	0.0406545	-0.9821
Tmem134	66990	transmembrane protein 134	0.336	5.73619	3.76826	0.00116401	0.0411675	-1.02769
Tnfrsf4	22163	tumor necrosis factor receptor superfamily, member 4	0.669147	1.30696	3.76539	0.00117193	0.0413344	-0.812598
Pcdh18	73173	protocadherin 18	-0.684142	1.55518	-3.76179	0.00118191	0.0415073	-0.818439
Ralbp1	19765	ralA binding protein 1	0.221553	4.90978	3.76115	0.00118369	0.0415073	-0.999737
Col6a2	12834	collagen, type VI, alpha 2	-0.509695	5.90832	-3.8671	0.00118886	0.0415073	-1.00388
Mndal	100040462	myeloid nuclear differentiation antigen like	-0.521751	3.15997	-3.75912	0.00118969	0.0415073	-0.870184
Pigx	72084	phosphatidylinositol glycan anchor biosynthesis, class X	0.378154	2.85944	3.75687	0.00119571	0.0416049	-0.83696
Tspan9	109246	tetraspanin 9	-0.433584	5.09236	-3.76731	0.00121143	0.0420387	-1.01054
Asb11	68854	ankyrin repeat and SOCS box-containing 11	0.317518	7.19312	3.74547	0.00122826	0.0424682	-1.09487
Ndufa2	17991	NADH:ubiquinone oxidoreductase subunit A2	0.467607	7.61011	3.81916	0.00123277	0.0424682	-1.05338
2810410L24Rik	100042332	RIKEN cDNA 2810410L24 gene	0.538561	1.77104	3.7436	0.00123368	0.0424682	-0.837406
Pxmp2	19301	peroxisomal membrane protein 2	0.331775	4.55215	3.74008	0.00124396	0.0425249	-1.01656
Ube2e2	218793	ubiquitin-conjugating enzyme E2E 2	-0.72322	1.60208	-3.73902	0.00124708	0.0425249	-0.892684
Col5a2	12832	collagen, type V, alpha 2	-0.552759	5.31799	-3.87812	0.00124809	0.0425249	-1.02608
Gpnmb	93695	glycoprotein (transmembrane) nmb	-1.68551	3.48628	-4.15738	0.00124951	0.0425249	-0.855311
Map1b	17755	microtubule-associated protein 1B	-0.430241	4.28249	-3.74995	0.00125215	0.0425249	-1.04038
Dock7	67299	dedicator of cytokinesis 7	-0.297814	3.76547	-3.73535	0.00125793	0.0425249	-0.969951
Itgax	16411	integrin alpha X	-1.35447	0.581751	-3.96847	0.00125839	0.0425249	-0.764003
Tceal7	100040972	transcription elongation factor A (SII)-like 7	-0.400294	4.61749	-3.73055	0.00127223	0.0427048	-1.05724
Dnhd1	77505	dynein heavy chain domain 1	-0.802529	0.799633	-3.73038	0.00127273	0.0427048	-0.98876
Ddit4l	73284	DNA-damage-inducible transcript 4-like	0.424268	8.49665	3.76436	0.00127363	0.0427048	-1.09787
Osgin2	209212	oxidative stress induced growth inhibitor family member 2	-0.419056	2.73758	-3.72788	0.00128025	0.0428156	-0.879028
Tpm1	22003	tropomyosin 1, alpha	0.395467	14.4965	3.72429	0.00129111	0.0430327	-1.02601
Psmd4	19185	proteasome (prosome, macropain) 26S subunit, non-ATPase, 4	0.252757	7.34125	3.72217	0.00129758	0.0430327	-1.14649
Map4k4	26921	mitogen-activated protein kinase kinase kinase kinase 4	-0.298151	4.92399	-3.72204	0.00129797	0.0430327	-1.10307
Itga4	16401	integrin alpha 4	-0.932176	2.14804	-3.7197	0.00130518	0.0430327	-0.939995
Rpl35a	57808	ribosomal protein L35A	0.332827	7.44228	3.71754	0.00131181	0.0430327	-1.15648
Dpp9	224897	dipeptidylpeptidase 9	-0.294546	5.32143	-3.71621	0.00131594	0.0430327	-1.11221
Hcls1	15163	hematopoietic cell specific Lyn substrate 1	-0.63952	2.27868	-3.7207	0.00132121	0.0430327	-0.899485
Cdh11	12552	cadherin 11	-0.870177	0.570542	-3.71308	0.00132568	0.0430327	-0.995634
Orai1	109305	ORAI calcium release-activated calcium modulator 1	0.297886	5.98695	3.71291	0.0013262	0.0430327	-1.16501
Ralgps1	241308	Ral GEF with PH domain and SH3 binding motif 1	-0.46334	2.40156	-3.71147	0.00133072	0.0430327	-0.891038
Tmem147	69804	transmembrane protein 147	0.268438	6.33844	3.71101	0.00133215	0.0430327	-1.17067
Mrpl33	66845	mitochondrial ribosomal protein L33	0.314623	6.32968	3.71083	0.00133272	0.0430327	-1.17254
Arpc5l	74192	actin related protein 2/3 complex, subunit 5-like	0.250773	6.66751	3.71065	0.00133328	0.0430327	-1.17392
Dhx58	80861	DEXH (Asp-Glu-X-His) box polypeptide 58	-0.864235	0.462324	-3.71059	0.00133347	0.0430327	-1.08522
Csf2ra	12982	colony stimulating factor 2 receptor, alpha, low-affinity (granulocyte-macrophage)	-1.1964	0.954541	-3.81216	0.00133675	0.0430327	-0.902106
Myadml2	68515	myeloid-associated differentiation marker-like 2	0.320474	5.62419	3.70839	0.0013404	0.0430427	-1.15236
Hint1	15254	histidine triad nucleotide binding protein 1	0.344985	6.98527	3.7073	0.00134385	0.0430466	-1.18165
Megf10	70417	multiple EGF-like-domains 10	-0.867126	0.0628214	-3.70224	0.00135994	0.0434169	-1.20763
Mgst3	66447	microsomal glutathione S-transferase 3	0.393011	7.67377	3.71871	0.00136214	0.0434169	-1.18222
Hist1h2al	667728	histone cluster 1, H2al	0.78628	0.848435	3.69994	0.00136732	0.0434747	-1.13396
Sec61g	20335	SEC61, gamma subunit	0.357197	5.92805	3.69881	0.00137098	0.043484	-1.19001
Arid5b	71371	AT rich interactive domain 5B (MRF1-like)	-0.464161	2.32448	-3.69482	0.0013839	0.0437863	-0.9263
Rian	75745	RNA imprinted and accumulated in nucleus	-0.438284	3.67657	-3.69249	0.00139151	0.0438472	-1.07444
Oasl2	23962	2'-5' oligoadenylate synthetase-like 2	-0.829247	2.19697	-3.76615	0.00139332	0.0438472	-0.908428
Ms4a7	109225	membrane-spanning 4-domains, subfamily A, member 7	-1.17877	0.591079	-3.84491	0.00139661	0.0438472	-0.88581
Parp14	547253	poly (ADP-ribose) polymerase family, member 14	-0.499657	3.68653	-3.70694	0.00139941	0.0438472	-1.05607
Stau2	29819	staufen double-stranded RNA binding protein 2	-0.348796	5.6751	-3.68847	0.00140475	0.043904	-1.19473
Hk3	212032	hexokinase 3	-1.01721	0.256115	-3.71606	0.00140803	0.043904	-0.982901
Mrpl23	19935	mitochondrial ribosomal protein L23	0.366241	5.72016	3.68307	0.00142274	0.0441656	-1.22153
Rpa2	19891	replication protein A2	0.30926	4.67941	3.68291	0.00142326	0.0441656	-1.16257
Rwdd1	66521	RWD domain containing 1	0.331482	6.13438	3.68053	0.00143124	0.0443068	-1.23447
Rsl24d1	225215	ribosomal L24 domain containing 1	0.314824	4.37568	3.67698	0.00144325	0.0445715	-1.14881
Etv5	104156	ets variant 5	-0.380673	3.62387	-3.67262	0.00145815	0.0447904	-1.08903
Gtf2a2	235459	general transcription factor II A, 2	0.28496	5.01934	3.67228	0.00145929	0.0447904	-1.20733
Gm3839	100042427	glyceraldehyde-3-phosphate dehydrogenase pseudogene	0.648745	1.57522	3.67186	0.00146074	0.0447904	-0.989422
Mpeg1	17476	macrophage expressed gene 1	-0.990658	3.50776	-3.98654	0.00146431	0.0447935	-1.03367
Rpl36a	19982	ribosomal protein L36A	0.355088	6.64747	3.66917	0.00147003	0.0448618	-1.26753
St6galnac4	20448	ST6 (alpha-N-acetyl-neuraminyl-2,3-beta-galactosyl-1,3)-N-acetylgalactosaminide alpha-2,6-sialyltransferase 4	-0.426931	4.09052	-3.66778	0.00147485	0.044903	-1.15361
Wbp5	NA	NA	-0.280311	4.36404	-3.66587	0.00148149	0.0449989	-1.16866
Yeats2	208146	YEATS domain containing 2	-0.373545	3.02452	-3.66424	0.00148718	0.0450657	-1.03133
Arhgap39	223666	Rho GTPase activating protein 39	-0.569882	1.93491	-3.66215	0.0014945	0.0451816	-0.993681
Rtkn	20166	rhotekin	-0.458595	2.45879	-3.6575	0.00151094	0.0454737	-1.01061
Swi5	72931	SWI5 recombination repair homolog (yeast)	0.315752	6.82955	3.65729	0.00151167	0.0454737	-1.29444
Ubac2	68889	ubiquitin associated domain containing 2	0.272706	5.0017	3.65601	0.00151625	0.0454737	-1.22503
Ptn	19242	pleiotrophin	-0.872571	0.0436023	-3.65462	0.00152121	0.0454737	-1.17795
Luc7l3	67684	LUC7-like 3 (S. cerevisiae)	0.291423	6.17779	3.65355	0.00152502	0.0454737	-1.30108
St5	76954	suppression of tumorigenicity 5	-0.358711	3.00431	-3.65348	0.0015253	0.0454737	-1.05471
Abcf2	27407	ATP-binding cassette, sub-family F (GCN20), member 2	0.233865	7.17999	3.65213	0.00153013	0.0455125	-1.30554
Pld3	18807	phospholipase D family, member 3	-0.475679	4.31692	-3.7007	0.00154372	0.0456208	-1.2157
Arpp19	59046	cAMP-regulated phosphoprotein 19	0.245898	6.4158	3.64784	0.00154563	0.0456208	-1.31565
Zmat2	66492	zinc finger, matrin type 2	0.346055	6.4324	3.64654	0.00155037	0.0456208	-1.31802
Tomm7	66169	translocase of outer mitochondrial membrane 7	0.295098	5.92118	3.64609	0.001552	0.0456208	-1.30923
Rpl3l	66211	ribosomal protein L3-like	0.263286	8.92304	3.64531	0.00155486	0.0456208	-1.30309
Cacng1	12299	calcium channel, voltage-dependent, gamma subunit 1	0.273365	8.29265	3.64528	0.00155497	0.0456208	-1.30822
Kdelc1	NA	NA	-0.443306	2.2656	-3.64303	0.00156321	0.0456976	-1.03618
Gm17281	100503319	predicted gene, 17281	0.431729	4.37749	3.64234	0.00156576	0.0456976	-1.18247
Thbs1	21825	thrombospondin 1	-0.615864	3.41198	-3.71377	0.00156919	0.0456976	-1.10686
Ube2r2	67615	ubiquitin-conjugating enzyme E2R 2	0.274326	7.28978	3.64072	0.00157175	0.0456976	-1.33095
Mamdc2	71738	MAM domain containing 2	-0.809242	1.68217	-3.64649	0.0015789	0.0458023	-1.04229
Fut8	53618	fucosyltransferase 8	-0.311196	4.44328	-3.63503	0.0015929	0.0460521	-1.21437
Elk4	13714	ELK4, member of ETS oncogene family	0.298995	5.27975	3.63437	0.00159539	0.0460521	-1.3127
Fchsd2	207278	FCH and double SH3 domains 2	-0.449371	2.69583	-3.63361	0.00159821	0.0460521	-1.0656
Asnsd1	70396	asparagine synthetase domain containing 1	0.514014	4.23278	3.67792	0.00160212	0.0460618	-1.19608
Slc1a4	55963	solute carrier family 1 (glutamate/neutral amino acid transporter), member 4	-0.936736	-0.0805051	-3.63037	0.00161045	0.0461779	-1.4016
Golph3l	229593	golgi phosphoprotein 3-like	-0.260544	3.90339	-3.62592	0.00162737	0.0461779	-1.21035
C1qtnf6	72709	C1q and tumor necrosis factor related protein 6	-0.770772	2.62502	-3.73221	0.00162816	0.0461779	-1.07008
Snai2	20583	snail family zinc finger 2	-0.682694	0.695872	-3.62539	0.00162938	0.0461779	-1.13402
Bckdk	12041	branched chain ketoacid dehydrogenase kinase	0.253564	7.42856	3.62506	0.00163066	0.0461779	-1.36422
Amd1	11702	S-adenosylmethionine decarboxylase 1	0.695494	9.58652	3.84411	0.0016339	0.0461779	-1.22976
Vps33b	233405	vacuolar protein sorting 33B	-0.60507	1.92556	-3.6239	0.00163512	0.0461779	-1.07175
Loh12cr1	NA	NA	0.328335	3.94937	3.62249	0.00164053	0.0461779	-1.21409
Hivep1	110521	human immunodeficiency virus type I enhancer binding protein 1	-0.370655	3.93849	-3.62249	0.00164053	0.0461779	-1.20022
Ezh1	14055	enhancer of zeste 1 polycomb repressive complex 2 subunit	0.259235	5.43216	3.62204	0.00164226	0.0461779	-1.35275
Mettl23	74319	methyltransferase like 23	0.336941	5.21201	3.62111	0.00164584	0.0461779	-1.32091
Smc2	14211	structural maintenance of chromosomes 2	-0.947119	0.572656	-3.6196	0.00165172	0.0461779	-1.24802
Uqcrb	67530	ubiquinol-cytochrome c reductase binding protein	0.326477	8.16856	3.61851	0.00165592	0.0461779	-1.37234
A430005L14Rik	97159	RIKEN cDNA A430005L14 gene	0.372484	4.0168	3.6176	0.00165948	0.0461779	-1.22808
Znhit1	70103	zinc finger, HIT domain containing 1	0.275576	4.6946	3.61656	0.00166354	0.0461779	-1.30342
Klhl31	244923	kelch-like 31	0.365857	8.96821	3.61653	0.00166365	0.0461779	-1.36482
Nt5e	23959	5' nucleotidase, ecto	0.664889	1.20051	3.61491	0.00167	0.0461779	-1.18987
Angpt1	11600	angiopoietin 1	-0.434564	3.73431	-3.61477	0.00167054	0.0461779	-1.20477
Rpl21	19933	ribosomal protein L21	0.333396	8.21177	3.61347	0.00167565	0.0462201	-1.38292
Prcp	72461	prolylcarboxypeptidase (angiotensinase C)	-0.467628	3.02022	-3.61252	0.0016794	0.0462247	-1.17305
Btf3	218490	basic transcription factor 3	0.282025	6.95252	3.60882	0.00169405	0.0465286	-1.40306
Fam57b	68952	family with sequence similarity 57, member B	0.440584	5.14819	3.65665	0.00170584	0.0467529	-1.35416
Ndufa13	67184	NADH:ubiquinone oxidoreductase subunit A13	0.353536	8.72673	3.60366	0.00171471	0.0468967	-1.39641
Pnpo	103711	pyridoxine 5'-phosphate oxidase	0.343094	4.03688	3.60192	0.00172173	0.0469891	-1.25963
Eml2	72205	echinoderm microtubule associated protein like 2	-0.322755	3.96622	-3.5977	0.00173886	0.0473563	-1.28331
Banf1	23825	barrier to autointegration factor 1	0.301562	6.30539	3.59606	0.00174558	0.0474394	-1.42948
Dusp6	67603	dual specificity phosphatase 6	-0.361654	3.6571	-3.59515	0.00174932	0.047441	-1.25845
Ube2d2a	56550	ubiquitin-conjugating enzyme E2D 2A	0.278417	6.15714	3.59419	0.00175323	0.0474475	-1.43224
Trabd	67976	TraB domain containing	0.236032	5.27299	3.59272	0.00175929	0.047512	-1.39862
Pfdn1	67199	prefoldin 1	0.320412	6.60669	3.58744	0.00178125	0.0480044	-1.45053
Topors	106021	topoisomerase I binding, arginine/serine-rich	-0.336422	3.51974	-3.5851	0.00179107	0.0481685	-1.25151
Ehd4	98878	EH-domain containing 4	-0.398727	5.58997	-3.61021	0.0017955	0.0481872	-1.43113
Glrx3	30926	glutaredoxin 3	0.330336	7.09742	3.58078	0.00180932	0.0484575	-1.46581
2610507I01Rik	72203	RIKEN cDNA 2610507I01 gene	-0.417	2.18976	-3.57471	0.00183526	0.0490137	-1.17197
Keap1	50868	kelch-like ECH-associated protein 1	0.199612	5.79185	3.57366	0.00183976	0.0490137	-1.46794
Kiz	228730	kizuna centrosomal protein	0.325527	4.73279	3.57327	0.00184148	0.0490137	-1.389
Farsb	23874	phenylalanyl-tRNA synthetase, beta subunit	0.22999	5.89269	3.57237	0.00184536	0.0490159	-1.4732
Hdac2	15182	histone deacetylase 2	0.325817	5.99932	3.57042	0.00185381	0.0491393	-1.48447
Ddx60	234311	DEAD (Asp-Glu-Ala-Asp) box polypeptide 60	-0.581554	1.07737	-3.56831	0.001863	0.0492817	-1.2525
Mrps21	66292	mitochondrial ribosomal protein S21	0.344623	6.50863	3.56688	0.00186925	0.0493009	-1.49606
S100pbp	74648	S100P binding protein	-0.322855	3.00857	-3.5664	0.00187136	0.0493009	-1.24806
Copz1	56447	coatomer protein complex, subunit zeta 1	0.263884	5.49717	3.56552	0.00187525	0.0493027	-1.47842
Ccl11	20292	chemokine (C-C motif) ligand 11	0.418429	3.81695	3.56106	0.00189493	0.049623	-1.33293
Pak4	70584	p21 (RAC1) activated kinase 4	-0.354411	3.67046	-3.56102	0.00189512	0.049623	-1.32415
4930453N24Rik	67609	RIKEN cDNA 4930453N24 gene	0.322833	6.10176	3.55944	0.00190216	0.0497063	-1.50016
